# Supplementary material for: catena-Poly[[(5,5,7,12,12,14-hexa­methyl-1,4,8,11-tetra­aza­cyclo­tetra­deca-1,7-diene)copper(II)]-μ-chlorido-[dichloro­cuprate(II)]-μ-chlorido]
Source: Acta Crystallogr Sect E Struct Rep Online. 2012 Jun 13;68(Pt 7):m886–7. doi: 10.1107/S1600536812024932 (PMC3393162; doi:10.1107/S1600536812024932)
Supplement: Supplementary file 1 [file e-68-0m886-sup1.cif]

##############################################################################
#                                                                            #
# This CIF contains the data in a paper accepted for publication in          #
# Acta Crystallographica Section E. It conforms to the requirements of       #
# Notes for Authors for Acta Crystallographica Section E, and has been       #
# peer reviewed under the auspices of the IUCr Commission on Journals.       #
#                                                                            #
# Full details of the Crystallographic Information File format               #
# are given in the paper "The Crystallographic Information File (CIF):       #
# a New Standard Archive File for Crystallography" by S. R. Hall, F. H.      #
# Allen and I. D. Brown [Acta Cryst. (1991), A47, 655-685].                  #
#                                                                            #
# The current version of the core CIF dictionary is obtainable from          #
# ftp://ftp.iucr.org/pub/cif_core.dic.                                       #
#                                                                            #
# Software is freely available for graphical display of the structure(s)     #
# in this CIF. For information consult the CIF software page                 #
# http://www.iucr.org/resources/cif/software.                                #
#                                                                            #
# This file may be used for bona fide research purposes within the           #
# scientific community so long as proper attribution is given to the journal # 
# article from which it was obtained.                                        #
#                                                                            #
##############################################################################
data_global
_audit_creation_method     'form.cif (version 2.0)'
_journal_data_validation_number     ?
_journal_date_recd_electronic     2012-05-28
_journal_date_accepted     2012-05-31
_journal_name_full     'Acta Crystallographica, Section E'
_journal_year     2012
_journal_volume     68
_journal_issue      7
_journal_page_first     m886
_journal_page_last     m887
_journal_paper_category     QM
_journal_paper_doi     10.1107/S1600536812024932
_journal_coeditor_code     BQ2363
_publ_contact_author_name     'Bohari M. Yamin'
_publ_contact_author_address
;
      School of Chemical Sciences and Food Technology
      Universiti  Kebangsaan Malaysia
      UKM 43500 Bangi Selangor
      Malaysia
;
_publ_contact_author_email     'bohari@ukm.my'
_publ_contact_author_fax     '6 03 89212410 '
_publ_contact_author_phone     '6 03 89213880'
_publ_section_title
;\
<i>catena</i>-Poly[[(5,5,7,12,12,14-hexamethyl-1,4,8,11-\
tetraazacyclotetradeca-1,7-diene)copper(II)]-\m-chlorido-\
[dichlorocuprate(II)]-\m-chlorido]
;
loop_
    _publ_author_name
    _publ_author_footnote
    _publ_author_address
    'Yamin, Bohari M.' ?
;     Low Carbon Economy Research Group
      School of Chemical Sciences and Food Technology
      Universiti  Kebangsaan Malaysia
      UKM 43600 Bangi Selangor
      Malaysia
;
    'Ismail, Wafiuddin' ?
;     School of Chemical Sciences and Food Technology
      Universiti  Kebangsaan Malaysia
      UKM 43600 Bangi Selangor
      Malaysia
;
    'Daran, Jean-Claude' ?
;      Laboratoire de Chimie de Coordination,
       UPR5241
       205 Route de Narbonne 31077,
       Toulouse Cedex 04
       France
;
data_I
_audit_creation_method     SHELXL-97
_chemical_name_systematic
;
<i>catena</i>-Poly[[(5,5,7,12,12,14-hexamethyl-1,4,8,11-
tetraazacycylotetradeca-1,7-diene)copper(II)]-\m-chlorido-
[dichlorocuprate(II)]-\m-chlorido]
;
_chemical_name_common     ?
_chemical_formula_moiety     'C16 H32 Cl4 Cu2 N4'
_chemical_formula_sum     'C16 H32 Cl4 Cu2 N4'
_chemical_formula_iupac     '[Cu2 Cl4 (C16 H32 N4)]'
_chemical_formula_weight     549.34
_chemical_melting_point_gt     671.0
_chemical_melting_point_lt     670.3
_symmetry_cell_setting     monoclinic
_symmetry_space_group_name_H-M     'P 21/n'
_symmetry_space_group_name_Hall     '-P 2yn'
loop_
    _symmetry_equiv_pos_as_xyz
    'x, y, z'
    '-x+1/2, y+1/2, -z+1/2'
    '-x, -y, -z'
    'x-1/2, -y-1/2, z-1/2'
_cell_length_a     9.660(3)
_cell_length_b     15.039(4)
_cell_length_c     16.160(5)
_cell_angle_alpha     90.00
_cell_angle_beta     102.424(7)
_cell_angle_gamma     90.00
_cell_volume     2292.6(12)
_cell_formula_units_Z     4
_cell_measurement_reflns_used     4236
_cell_measurement_theta_min     1.8
_cell_measurement_theta_max     25.0
_cell_measurement_temperature     298(2)
_exptl_crystal_description     block
_exptl_crystal_colour     violet
_exptl_crystal_size_max     0.50
_exptl_crystal_size_mid     0.49
_exptl_crystal_size_min     0.19
_exptl_crystal_density_diffrn     1.592
_exptl_crystal_density_meas     ?
_exptl_crystal_density_method     'not measured'
_exptl_crystal_F_000     1128
_exptl_absorpt_coefficient_mu     2.330
_exptl_absorpt_correction_type     multi-scan
_exptl_absorpt_process_details     '(SADABS; Bruker, 2000)'
_exptl_absorpt_correction_T_min     0.3887
_exptl_absorpt_correction_T_max     0.6659
_exptl_special_details     ?
_diffrn_ambient_temperature     298(2)
_diffrn_radiation_type     MoK\a
_diffrn_radiation_wavelength     0.71073
_diffrn_radiation_source     'fine-focus sealed tube'
_diffrn_radiation_monochromator     graphite
_diffrn_measurement_device_type
;
Bruker SMART APEX CCD area-detector
;
_diffrn_measurement_method     '\w scan'
_diffrn_detector_area_resol_mean     83.66
_diffrn_reflns_number     11336
_diffrn_reflns_av_R_equivalents     0.0514
_diffrn_reflns_av_sigmaI/netI     0.0587
_diffrn_reflns_theta_min     1.8
_diffrn_reflns_theta_max     25.0
_diffrn_reflns_theta_full     25.00
_diffrn_measured_fraction_theta_max     0.977
_diffrn_measured_fraction_theta_full     0.977
_diffrn_reflns_limit_h_min     -11
_diffrn_reflns_limit_h_max     11
_diffrn_reflns_limit_k_min     -17
_diffrn_reflns_limit_k_max     16
_diffrn_reflns_limit_l_min     -15
_diffrn_reflns_limit_l_max     19
_diffrn_standards_number     0
_diffrn_standards_interval_count     0
_diffrn_standards_interval_time     0
_diffrn_standards_decay_%     0
_refine_special_details
;
Refinement of <i>F</i>^2^ against ALL reflections. The weighted <i>R</i>-factor
<i>wR</i> and goodness of fit <i>S</i> are based on <i>F</i>^2^, conventional
<i>R</i>-factors <i>R</i> are based on <i>F</i>, with <i>F</i> set to zero for
negative <i>F</i>^2^. The threshold expression of <i>F</i>^2^ >
\s(<i>F</i>^2^) is used only for calculating <i>R</i>-factors(gt) <i>etc</i>.
and is not relevant to the choice of reflections for refinement.
<i>R</i>-factors based on <i>F</i>^2^ are statistically about twice as large
as those based on <i>F</i>, and <i>R</i>- factors based on ALL data will be
even larger.
;
_reflns_number_total     3956
_reflns_number_gt     2763
_reflns_threshold_expression     I>2\s(I)
_refine_ls_structure_factor_coef     Fsqd
_refine_ls_matrix_type     full
_refine_ls_R_factor_all     0.0861
_refine_ls_R_factor_gt     0.0558
_refine_ls_wR_factor_gt     0.1465
_refine_ls_wR_factor_ref     0.1875
_refine_ls_goodness_of_fit_ref     1.059
_refine_ls_restrained_S_all     1.059
_refine_ls_number_reflns     3952
_refine_ls_number_parameters     241
_refine_ls_number_restraints     0
_refine_ls_hydrogen_treatment     constr
_refine_ls_weighting_scheme     calc
_refine_ls_weighting_details
         'calc w=1/[\s^2^(Fo^2^)+(0.0821P)^2^+7.8527P] where P=(Fo^2^+2Fc^2^)/3'
_atom_sites_solution_hydrogens     geom
_atom_sites_solution_primary     direct
_atom_sites_solution_secondary     difmap
_refine_ls_shift/su_max     0.000
_refine_ls_shift/su_mean     0.000
_refine_diff_density_max     0.931
_refine_diff_density_min     -0.797
_refine_ls_extinction_method     none
_refine_ls_extinction_coef     ?
loop_
    _atom_type_symbol
    _atom_type_description
    _atom_type_scat_dispersion_real
    _atom_type_scat_dispersion_imag
    _atom_type_scat_source
    'C' 'C' 0.0033 0.0016
                         'International Tables Vol C Tables 4.2.6.8 and 6.1.1.4'
    'H' 'H' 0.0000 0.0000
                         'International Tables Vol C Tables 4.2.6.8 and 6.1.1.4'
    'N' 'N' 0.0061 0.0033
                         'International Tables Vol C Tables 4.2.6.8 and 6.1.1.4'
    'Cl' 'Cl' 0.1484 0.1585
                         'International Tables Vol C Tables 4.2.6.8 and 6.1.1.4'
    'Cu' 'Cu' 0.3201 1.2651
                         'International Tables Vol C Tables 4.2.6.8 and 6.1.1.4'
_computing_data_collection     'SMART (Bruker, 2000)'
_computing_cell_refinement     'SAINT (Bruker, 2000)'
_computing_data_reduction     'SAINT (Bruker, 2000)'
_computing_structure_solution     'SHELXTL (Sheldrick, 2008)'
_computing_structure_refinement     'SHELXTL (Sheldrick, 2008)'
_computing_molecular_graphics
;
SHELXTL (Sheldrick, 2008), ORTEPIII (Burnett & Johnson, 1996)
and
ORTEP-3 for Windows (Farrugia, 1997)
;
_computing_publication_material
;
SHELXTL (Sheldrick, 2008), PARST (Nardelli, 1995) and PLATON
(Spek, 2009)
;
loop_
    _atom_site_type_symbol
    _atom_site_label
    _atom_site_fract_x
    _atom_site_fract_y
    _atom_site_fract_z
    _atom_site_U_iso_or_equiv
    _atom_site_adp_type
    _atom_site_calc_flag
    _atom_site_refinement_flags
    _atom_site_occupancy
    _atom_site_symmetry_multiplicity
    _atom_site_disorder_assembly
    _atom_site_disorder_group
    C C1 0.7323(8) 0.0580(5) 0.6317(5) 0.0544(18) Uani d . 1 1 . .
    H H1A 0.8087 0.0153 0.6473 0.065 Uiso calc R 1 1 . .
    H H1B 0.6711 0.0386 0.5791 0.065 Uiso calc R 1 1 . .
    C C2 0.6497(8) 0.0638(5) 0.7001(5) 0.058(2) Uani d . 1 1 . .
    H H2A 0.5963 0.0094 0.7017 0.069 Uiso calc R 1 1 . .
    H H2B 0.7139 0.0714 0.7548 0.069 Uiso calc R 1 1 . .
    C C3 0.4362(8) 0.1404(5) 0.7048(5) 0.0529(18) Uani d . 1 1 . .
    C C4 0.3344(8) 0.2171(5) 0.6825(6) 0.062(2) Uani d . 1 1 . .
    H H4A 0.2652 0.2132 0.7178 0.074 Uiso calc R 1 1 . .
    H H4B 0.2838 0.2095 0.6242 0.074 Uiso calc R 1 1 . .
    C C5 0.3984(8) 0.3118(5) 0.6917(5) 0.057(2) Uani d . 1 1 . .
    C C6 0.5430(8) 0.4094(4) 0.6161(5) 0.0547(19) Uani d . 1 1 . .
    H H6A 0.6065 0.4242 0.6693 0.066 Uiso calc R 1 1 . .
    H H6B 0.4695 0.4544 0.6038 0.066 Uiso calc R 1 1 . .
    C C7 0.6230(8) 0.4061(4) 0.5466(5) 0.0537(19) Uani d . 1 1 . .
    H H7A 0.5573 0.4032 0.4920 0.064 Uiso calc R 1 1 . .
    H H7B 0.6802 0.4593 0.5479 0.064 Uiso calc R 1 1 . .
    C C8 0.8332(8) 0.3265(5) 0.5371(4) 0.0542(19) Uani d . 1 1 . .
    C C9 0.9336(8) 0.2487(5) 0.5576(6) 0.062(2) Uani d . 1 1 . .
    H H9A 0.9899 0.2582 0.6142 0.075 Uiso calc R 1 1 . .
    H H9B 0.9981 0.2515 0.5192 0.075 Uiso calc R 1 1 . .
    C C10 0.8769(8) 0.1547(5) 0.5543(5) 0.061(2) Uani d . 1 1 . .
    C C11 0.3854(11) 0.0643(7) 0.7509(7) 0.097(4) Uani d . 1 1 . .
    H H11A 0.4654 0.0305 0.7801 0.146 Uiso calc R 1 1 . .
    H H11B 0.3242 0.0268 0.7109 0.146 Uiso calc R 1 1 . .
    H H11C 0.3343 0.0871 0.7911 0.146 Uiso calc R 1 1 . .
    C C12 0.2761(10) 0.3782(7) 0.6769(7) 0.094(3) Uani d . 1 1 . .
    H H12A 0.2261 0.3753 0.6187 0.141 Uiso calc R 1 1 . .
    H H12B 0.3126 0.4371 0.6894 0.141 Uiso calc R 1 1 . .
    H H12C 0.2124 0.3639 0.7131 0.141 Uiso calc R 1 1 . .
    C C13 0.4937(10) 0.3250(7) 0.7790(5) 0.075(3) Uani d . 1 1 . .
    H H13A 0.5787 0.2907 0.7832 0.113 Uiso calc R 1 1 . .
    H H13B 0.4448 0.3059 0.8216 0.113 Uiso calc R 1 1 . .
    H H13C 0.5177 0.3868 0.7871 0.113 Uiso calc R 1 1 . .
    C C14 0.8869(11) 0.4047(7) 0.4960(7) 0.098(4) Uani d . 1 1 . .
    H H14A 0.8925 0.4556 0.5325 0.146 Uiso calc R 1 1 . .
    H H14B 0.8233 0.4172 0.4429 0.146 Uiso calc R 1 1 . .
    H H14C 0.9793 0.3915 0.4863 0.146 Uiso calc R 1 1 . .
    C C15 1.0026(10) 0.0905(6) 0.5757(7) 0.086(3) Uani d . 1 1 . .
    H H15A 0.9682 0.0305 0.5735 0.128 Uiso calc R 1 1 . .
    H H15B 1.0565 0.1030 0.6317 0.128 Uiso calc R 1 1 . .
    H H15C 1.0618 0.0978 0.5355 0.128 Uiso calc R 1 1 . .
    C C16 0.7851(10) 0.1329(7) 0.4671(5) 0.083(3) Uani d . 1 1 . .
    H H16A 0.7482 0.0736 0.4677 0.124 Uiso calc R 1 1 . .
    H H16B 0.8415 0.1369 0.4251 0.124 Uiso calc R 1 1 . .
    H H16C 0.7080 0.1744 0.4539 0.124 Uiso calc R 1 1 . .
    N N1 0.7908(6) 0.1469(3) 0.6206(3) 0.0406(12) Uani d . 1 1 . .
    H H1 0.8530 0.1580 0.6704 0.049 Uiso calc R 1 1 . .
    N N2 0.5521(6) 0.1404(3) 0.6823(3) 0.0417(13) Uani d . 1 1 . .
    N N3 0.4791(5) 0.3212(3) 0.6221(3) 0.0374(12) Uani d . 1 1 . .
    H H3 0.4139 0.3140 0.5728 0.045 Uiso calc R 1 1 . .
    N N4 0.7147(6) 0.3268(3) 0.5588(3) 0.0390(12) Uani d . 1 1 . .
    Cl Cl1 0.2531(2) 0.35472(13) 0.42578(14) 0.0632(5) Uani d . 1 1 . .
    Cl Cl2 0.4140(3) 0.15858(13) 0.47320(12) 0.0673(6) Uani d . 1 1 . .
    Cl Cl3 0.5249(2) 0.36196(14) 0.31834(14) 0.0662(6) Uani d . 1 1 . .
    Cl Cl4 0.3711(3) 0.17021(12) 0.25925(12) 0.0684(6) Uani d . 1 1 . .
    Cu Cu1 0.63166(8) 0.23288(5) 0.61849(5) 0.0404(3) Uani d . 1 1 . .
    Cu Cu2 0.39080(9) 0.26064(5) 0.36943(5) 0.0452(3) Uani d . 1 1 . .
loop_
    _atom_site_aniso_label
    _atom_site_aniso_U_11
    _atom_site_aniso_U_22
    _atom_site_aniso_U_33
    _atom_site_aniso_U_12
    _atom_site_aniso_U_13
    _atom_site_aniso_U_23
    C1 0.065(5) 0.033(4) 0.063(5) 0.009(3) 0.011(4) 0.007(3)
    C2 0.068(5) 0.033(4) 0.072(5) 0.006(3) 0.015(4) 0.025(4)
    C3 0.059(5) 0.050(4) 0.056(4) -0.011(4) 0.028(4) 0.012(3)
    C4 0.049(4) 0.067(5) 0.080(6) -0.002(4) 0.037(4) 0.009(4)
    C5 0.055(4) 0.057(5) 0.070(5) 0.010(4) 0.037(4) -0.008(4)
    C6 0.067(5) 0.030(4) 0.064(5) 0.009(3) 0.007(4) 0.003(3)
    C7 0.067(5) 0.030(4) 0.063(5) -0.009(3) 0.011(4) 0.012(3)
    C8 0.060(5) 0.063(5) 0.041(4) -0.019(4) 0.015(4) 0.005(3)
    C9 0.055(5) 0.064(5) 0.078(6) -0.001(4) 0.037(4) 0.004(4)
    C10 0.058(5) 0.064(5) 0.072(5) 0.003(4) 0.035(4) -0.017(4)
    C11 0.087(7) 0.087(7) 0.131(9) -0.009(6) 0.052(7) 0.052(7)
    C12 0.079(7) 0.075(7) 0.142(10) 0.024(5) 0.055(7) -0.012(6)
    C13 0.082(6) 0.092(7) 0.060(5) -0.002(5) 0.034(5) -0.020(5)
    C14 0.085(7) 0.096(8) 0.124(9) -0.017(6) 0.051(7) 0.045(7)
    C15 0.073(6) 0.070(6) 0.128(9) 0.015(5) 0.054(6) -0.023(6)
    C16 0.090(7) 0.104(8) 0.061(5) -0.005(6) 0.033(5) -0.020(5)
    N1 0.048(3) 0.037(3) 0.035(3) 0.004(2) 0.005(2) -0.004(2)
    N2 0.058(4) 0.027(3) 0.042(3) 0.002(2) 0.015(3) 0.007(2)
    N3 0.043(3) 0.028(3) 0.039(3) 0.004(2) 0.003(2) -0.002(2)
    N4 0.051(3) 0.033(3) 0.032(3) -0.004(2) 0.007(2) 0.007(2)
    Cl1 0.0649(12) 0.0523(11) 0.0735(13) 0.0108(9) 0.0173(10) -0.0089(9)
    Cl2 0.1047(17) 0.0421(10) 0.0533(11) -0.0027(10) 0.0129(11) 0.0037(8)
    Cl3 0.0785(14) 0.0529(12) 0.0718(13) -0.0212(10) 0.0261(11) -0.0083(9)
    Cl4 0.1169(18) 0.0369(10) 0.0491(10) -0.0053(10) 0.0125(11) -0.0054(8)
    Cu1 0.0538(5) 0.0234(4) 0.0523(5) 0.0064(3) 0.0297(4) 0.0089(3)
    Cu2 0.0550(6) 0.0330(5) 0.0470(5) -0.0004(4) 0.0099(4) -0.0036(3)
_geom_special_details
;
 All esds (except the esd in the dihedral angle between two l.s. planes)
 are estimated using the full covariance matrix.  The cell esds are taken
 into account individually in the estimation of esds in distances, angles
 and torsion angles; correlations between esds in cell parameters are only
 used when they are defined by crystal symmetry.  An approximate (isotropic)
 treatment of cell esds is used for estimating esds involving l.s. planes.
;
loop_
    _geom_bond_atom_site_label_1
    _geom_bond_atom_site_label_2
    _geom_bond_site_symmetry_2
    _geom_bond_distance
    _geom_bond_publ_flag
    C1 N1 . 1.477(8) ?
    C1 C2 . 1.499(10) ?
    C1 H1A . 0.9700 ?
    C1 H1B . 0.9700 ?
    C2 N2 . 1.478(8) ?
    C2 H2A . 0.9700 ?
    C2 H2B . 0.9700 ?
    C3 N2 . 1.250(9) ?
    C3 C11 . 1.504(10) ?
    C3 C4 . 1.508(11) ?
    C4 C5 . 1.547(11) ?
    C4 H4A . 0.9700 ?
    C4 H4B . 0.9700 ?
    C5 N3 . 1.507(8) ?
    C5 C13 . 1.521(12) ?
    C5 C12 . 1.526(11) ?
    C6 N3 . 1.473(8) ?
    C6 C7 . 1.495(10) ?
    C6 H6A . 0.9700 ?
    C6 H6B . 0.9700 ?
    C7 N4 . 1.474(9) ?
    C7 H7A . 0.9700 ?
    C7 H7B . 0.9700 ?
    C8 N4 . 1.268(9) ?
    C8 C14 . 1.497(10) ?
    C8 C9 . 1.510(11) ?
    C9 C10 . 1.513(11) ?
    C9 H9A . 0.9700 ?
    C9 H9B . 0.9700 ?
    C10 N1 . 1.496(9) ?
    C10 C16 . 1.529(12) ?
    C10 C15 . 1.531(12) ?
    C11 H11A . 0.9600 ?
    C11 H11B . 0.9600 ?
    C11 H11C . 0.9600 ?
    C12 H12A . 0.9600 ?
    C12 H12B . 0.9600 ?
    C12 H12C . 0.9600 ?
    C13 H13A . 0.9600 ?
    C13 H13B . 0.9600 ?
    C13 H13C . 0.9600 ?
    C14 H14A . 0.9600 ?
    C14 H14B . 0.9600 ?
    C14 H14C . 0.9600 ?
    C15 H15A . 0.9600 ?
    C15 H15B . 0.9600 ?
    C15 H15C . 0.9600 ?
    C16 H16A . 0.9600 ?
    C16 H16B . 0.9600 ?
    C16 H16C . 0.9600 ?
    N1 Cu1 . 2.003(5) ?
    N1 H1 . 0.9100 ?
    N2 Cu1 . 1.982(5) ?
    N3 Cu1 . 1.994(5) ?
    N3 H3 . 0.9100 ?
    N4 Cu1 . 1.975(5) ?
    Cl1 Cu2 . 2.263(2) ?
    Cl2 Cu2 . 2.249(2) ?
    Cl3 Cu2 . 2.267(2) ?
    Cl4 Cu2 . 2.216(2) ?
loop_
    _geom_angle_atom_site_label_1
    _geom_angle_atom_site_label_2
    _geom_angle_atom_site_label_3
    _geom_angle_site_symmetry_1
    _geom_angle_site_symmetry_3
    _geom_angle
    _geom_angle_publ_flag
    N1 C1 C2 . . 108.4(6) ?
    N1 C1 H1A . . 110.0 ?
    C2 C1 H1A . . 110.0 ?
    N1 C1 H1B . . 110.0 ?
    C2 C1 H1B . . 110.0 ?
    H1A C1 H1B . . 108.4 ?
    N2 C2 C1 . . 108.7(5) ?
    N2 C2 H2A . . 110.0 ?
    C1 C2 H2A . . 110.0 ?
    N2 C2 H2B . . 110.0 ?
    C1 C2 H2B . . 110.0 ?
    H2A C2 H2B . . 108.3 ?
    N2 C3 C11 . . 123.5(7) ?
    N2 C3 C4 . . 120.6(6) ?
    C11 C3 C4 . . 115.8(7) ?
    C3 C4 C5 . . 117.1(6) ?
    C3 C4 H4A . . 108.0 ?
    C5 C4 H4A . . 108.0 ?
    C3 C4 H4B . . 108.0 ?
    C5 C4 H4B . . 108.0 ?
    H4A C4 H4B . . 107.3 ?
    N3 C5 C13 . . 111.9(6) ?
    N3 C5 C12 . . 109.1(7) ?
    C13 C5 C12 . . 110.7(7) ?
    N3 C5 C4 . . 105.9(6) ?
    C13 C5 C4 . . 111.1(7) ?
    C12 C5 C4 . . 107.9(7) ?
    N3 C6 C7 . . 108.2(5) ?
    N3 C6 H6A . . 110.1 ?
    C7 C6 H6A . . 110.1 ?
    N3 C6 H6B . . 110.1 ?
    C7 C6 H6B . . 110.1 ?
    H6A C6 H6B . . 108.4 ?
    N4 C7 C6 . . 108.6(5) ?
    N4 C7 H7A . . 110.0 ?
    C6 C7 H7A . . 110.0 ?
    N4 C7 H7B . . 110.0 ?
    C6 C7 H7B . . 110.0 ?
    H7A C7 H7B . . 108.4 ?
    N4 C8 C14 . . 122.7(8) ?
    N4 C8 C9 . . 121.2(6) ?
    C14 C8 C9 . . 116.0(7) ?
    C8 C9 C10 . . 120.4(7) ?
    C8 C9 H9A . . 107.2 ?
    C10 C9 H9A . . 107.2 ?
    C8 C9 H9B . . 107.2 ?
    C10 C9 H9B . . 107.2 ?
    H9A C9 H9B . . 106.9 ?
    N1 C10 C9 . . 107.5(6) ?
    N1 C10 C16 . . 110.0(6) ?
    C9 C10 C16 . . 111.5(8) ?
    N1 C10 C15 . . 108.9(7) ?
    C9 C10 C15 . . 108.5(7) ?
    C16 C10 C15 . . 110.4(7) ?
    C3 C11 H11A . . 109.5 ?
    C3 C11 H11B . . 109.5 ?
    H11A C11 H11B . . 109.5 ?
    C3 C11 H11C . . 109.5 ?
    H11A C11 H11C . . 109.5 ?
    H11B C11 H11C . . 109.5 ?
    C5 C12 H12A . . 109.5 ?
    C5 C12 H12B . . 109.5 ?
    H12A C12 H12B . . 109.5 ?
    C5 C12 H12C . . 109.5 ?
    H12A C12 H12C . . 109.5 ?
    H12B C12 H12C . . 109.5 ?
    C5 C13 H13A . . 109.5 ?
    C5 C13 H13B . . 109.5 ?
    H13A C13 H13B . . 109.5 ?
    C5 C13 H13C . . 109.5 ?
    H13A C13 H13C . . 109.5 ?
    H13B C13 H13C . . 109.5 ?
    C8 C14 H14A . . 109.5 ?
    C8 C14 H14B . . 109.5 ?
    H14A C14 H14B . . 109.5 ?
    C8 C14 H14C . . 109.5 ?
    H14A C14 H14C . . 109.5 ?
    H14B C14 H14C . . 109.5 ?
    C10 C15 H15A . . 109.5 ?
    C10 C15 H15B . . 109.5 ?
    H15A C15 H15B . . 109.5 ?
    C10 C15 H15C . . 109.5 ?
    H15A C15 H15C . . 109.5 ?
    H15B C15 H15C . . 109.5 ?
    C10 C16 H16A . . 109.5 ?
    C10 C16 H16B . . 109.5 ?
    H16A C16 H16B . . 109.5 ?
    C10 C16 H16C . . 109.5 ?
    H16A C16 H16C . . 109.5 ?
    H16B C16 H16C . . 109.5 ?
    C1 N1 C10 . . 116.3(5) ?
    C1 N1 Cu1 . . 105.9(4) ?
    C10 N1 Cu1 . . 118.7(4) ?
    C1 N1 H1 . . 104.8 ?
    C10 N1 H1 . . 104.8 ?
    Cu1 N1 H1 . . 104.8 ?
    C3 N2 C2 . . 121.1(6) ?
    C3 N2 Cu1 . . 128.6(5) ?
    C2 N2 Cu1 . . 110.3(4) ?
    C6 N3 C5 . . 115.1(5) ?
    C6 N3 Cu1 . . 106.0(4) ?
    C5 N3 Cu1 . . 117.6(4) ?
    C6 N3 H3 . . 105.7 ?
    C5 N3 H3 . . 105.7 ?
    Cu1 N3 H3 . . 105.7 ?
    C8 N4 C7 . . 121.2(6) ?
    C8 N4 Cu1 . . 128.2(5) ?
    C7 N4 Cu1 . . 110.4(4) ?
    N4 Cu1 N2 . . 178.0(2) ?
    N4 Cu1 N3 . . 85.3(2) ?
    N2 Cu1 N3 . . 94.6(2) ?
    N4 Cu1 N1 . . 94.5(2) ?
    N2 Cu1 N1 . . 85.4(2) ?
    N3 Cu1 N1 . . 177.0(2) ?
    Cl4 Cu2 Cl2 . . 99.08(8) ?
    Cl4 Cu2 Cl1 . . 138.65(9) ?
    Cl2 Cu2 Cl1 . . 95.72(9) ?
    Cl4 Cu2 Cl3 . . 94.41(8) ?
    Cl2 Cu2 Cl3 . . 139.22(10) ?
    Cl1 Cu2 Cl3 . . 99.06(9) ?
loop_
    _geom_torsion_atom_site_label_1
    _geom_torsion_atom_site_label_2
    _geom_torsion_atom_site_label_3
    _geom_torsion_atom_site_label_4
    _geom_torsion_site_symmetry_1
    _geom_torsion_site_symmetry_2
    _geom_torsion_site_symmetry_3
    _geom_torsion_site_symmetry_4
    _geom_torsion
    _geom_torsion_publ_flag
    N1 C1 C2 N2 . . . . 49.3(8) ?
    N2 C3 C4 C5 . . . . -42.2(11) ?
    C11 C3 C4 C5 . . . . 140.7(8) ?
    C3 C4 C5 N3 . . . . 70.3(9) ?
    C3 C4 C5 C13 . . . . -51.4(9) ?
    C3 C4 C5 C12 . . . . -172.9(7) ?
    N3 C6 C7 N4 . . . . -49.2(8) ?
    N4 C8 C9 C10 . . . . 36.9(12) ?
    C14 C8 C9 C10 . . . . -147.5(8) ?
    C8 C9 C10 N1 . . . . -63.7(10) ?
    C8 C9 C10 C16 . . . . 56.8(10) ?
    C8 C9 C10 C15 . . . . 178.6(7) ?
    C2 C1 N1 C10 . . . . -179.8(6) ?
    C2 C1 N1 Cu1 . . . . -45.5(6) ?
    C9 C10 N1 C1 . . . . -176.4(6) ?
    C16 C10 N1 C1 . . . . 62.1(9) ?
    C15 C10 N1 C1 . . . . -59.0(8) ?
    C9 C10 N1 Cu1 . . . . 55.3(8) ?
    C16 C10 N1 Cu1 . . . . -66.2(8) ?
    C15 C10 N1 Cu1 . . . . 172.7(5) ?
    C11 C3 N2 C2 . . . . -0.1(12) ?
    C4 C3 N2 C2 . . . . -177.0(7) ?
    C11 C3 N2 Cu1 . . . . 177.9(7) ?
    C4 C3 N2 Cu1 . . . . 1.1(11) ?
    C1 C2 N2 C3 . . . . 149.9(7) ?
    C1 C2 N2 Cu1 . . . . -28.5(7) ?
    C7 C6 N3 C5 . . . . 177.8(6) ?
    C7 C6 N3 Cu1 . . . . 46.0(6) ?
    C13 C5 N3 C6 . . . . -62.1(8) ?
    C12 C5 N3 C6 . . . . 60.8(9) ?
    C4 C5 N3 C6 . . . . 176.7(6) ?
    C13 C5 N3 Cu1 . . . . 63.9(7) ?
    C12 C5 N3 Cu1 . . . . -173.2(6) ?
    C4 C5 N3 Cu1 . . . . -57.2(7) ?
    C14 C8 N4 C7 . . . . -1.5(11) ?
    C9 C8 N4 C7 . . . . 173.8(7) ?
    C14 C8 N4 Cu1 . . . . -176.6(7) ?
    C9 C8 N4 Cu1 . . . . -1.3(10) ?
    C6 C7 N4 C8 . . . . -147.9(6) ?
    C6 C7 N4 Cu1 . . . . 27.9(7) ?
    C8 N4 Cu1 N3 . . . . 173.5(6) ?
    C7 N4 Cu1 N3 . . . . -1.9(4) ?
    C8 N4 Cu1 N1 . . . . -3.4(6) ?
    C7 N4 Cu1 N1 . . . . -178.9(4) ?
    C3 N2 Cu1 N3 . . . . 7.4(7) ?
    C2 N2 Cu1 N3 . . . . -174.3(5) ?
    C3 N2 Cu1 N1 . . . . -175.6(7) ?
    C2 N2 Cu1 N1 . . . . 2.6(5) ?
    C6 N3 Cu1 N4 . . . . -24.4(4) ?
    C5 N3 Cu1 N4 . . . . -154.8(5) ?
    C6 N3 Cu1 N2 . . . . 153.5(4) ?
    C5 N3 Cu1 N2 . . . . 23.1(5) ?
    C1 N1 Cu1 N4 . . . . -158.3(4) ?
    C10 N1 Cu1 N4 . . . . -25.3(5) ?
    C1 N1 Cu1 N2 . . . . 23.8(4) ?
    C10 N1 Cu1 N2 . . . . 156.7(5) ?
loop_
    _geom_hbond_atom_site_label_D
    _geom_hbond_atom_site_label_H
    _geom_hbond_atom_site_label_A
    _geom_hbond_site_symmetry_A
    _geom_hbond_distance_DH
    _geom_hbond_distance_HA
    _geom_hbond_distance_DA
    _geom_hbond_angle_DHA
    N1 H1 Cl3 4_666 0.91 2.62 3.498(6) 162.7
    N1 H1 Cl4 4_666 0.91 2.94 3.527(5) 123.4
    N3 H3 Cl1 . 0.91 2.62 3.479(6) 158.6
    N3 H3 Cl2 . 0.91 2.84 3.394(5) 120.7
_iucr_refine_instructions_details
;
TITL a in P2(1)/n
CELL  0.71073   9.6596  15.0389  16.1603   90.000  102.424   90.000
ZERR     4.00   0.0029   0.0044   0.0047    0.000    0.007    0.000
LATT   1
SYMM  1/2 - X, 1/2 + Y, 1/2 - Z
SFAC  C    H    N    CL   CU
UNIT  64   128  16   16   8
MERG   2
OMIT    -4.00  50.00
OMIT     1   0  11
OMIT     6   2  10
OMIT     1   1  13
OMIT     4   2  12
eqiv $1 x+1/2, -y+1/2, z+1/2
htab n1 cl3_$1
htab n1 cl4_$1
htab n3 cl1
htab n3 cl2
FMAP   2    1   60
PLAN    3
SIZE     0.19   0.49   0.50
ACTA
BOND
BOND   $H
CONF
L.S.  15
TEMP    25.00
WGHT    0.082100    7.852700
FVAR       1.00270
C1    1    0.732344    0.058001    0.631690    11.00000    0.06516    0.03337 =
         0.06343    0.00718    0.01092    0.00872
AFIX  23
H1A   2    0.808711    0.015258    0.647288    11.00000   -1.20000
H1B   2    0.671068    0.038641    0.579102    11.00000   -1.20000
AFIX   0
C2    1    0.649746    0.063770    0.700117    11.00000    0.06759    0.03316 =
         0.07214    0.02497    0.01460    0.00555
AFIX  23
H2A   2    0.596286    0.009424    0.701681    11.00000   -1.20000
H2B   2    0.713867    0.071359    0.754753    11.00000   -1.20000
AFIX   0
C3    1    0.436175    0.140387    0.704816    11.00000    0.05929    0.05011 =
         0.05620    0.01175    0.02753   -0.01080
C4    1    0.334447    0.217085    0.682482    11.00000    0.04944    0.06725 =
         0.07964    0.00942    0.03662   -0.00231
AFIX  23
H4A   2    0.265247    0.213239    0.717835    11.00000   -1.20000
H4B   2    0.283750    0.209524    0.624217    11.00000   -1.20000
AFIX   0
C5    1    0.398444    0.311794    0.691742    11.00000    0.05461    0.05723 =
         0.06956   -0.00783    0.03656    0.01037
C6    1    0.542951    0.409350    0.616074    11.00000    0.06723    0.02958 =
         0.06394    0.00255    0.00661    0.00857
AFIX  23
H6A   2    0.606536    0.424244    0.669340    11.00000   -1.20000
H6B   2    0.469482    0.454375    0.603816    11.00000   -1.20000
AFIX   0
C7    1    0.622971    0.406124    0.546587    11.00000    0.06745    0.02951 =
         0.06292    0.01193    0.01118   -0.00923
AFIX  23
H7A   2    0.557311    0.403203    0.492030    11.00000   -1.20000
H7B   2    0.680190    0.459315    0.547865    11.00000   -1.20000
AFIX   0
C8    1    0.833171    0.326502    0.537058    11.00000    0.06012    0.06282 =
         0.04147    0.00479    0.01477   -0.01911
C9    1    0.933559    0.248695    0.557552    11.00000    0.05512    0.06391 =
         0.07845    0.00449    0.03740   -0.00089
AFIX  23
H9A   2    0.989882    0.258198    0.614229    11.00000   -1.20000
H9B   2    0.998085    0.251547    0.519191    11.00000   -1.20000
AFIX   0
C10   1    0.876878    0.154650    0.554251    11.00000    0.05799    0.06360 =
         0.07241   -0.01691    0.03516    0.00340
C11   1    0.385430    0.064292    0.750919    11.00000    0.08745    0.08667 =
         0.13089    0.05241    0.05170   -0.00869
AFIX 137
H11A  2    0.465403    0.030454    0.780124    11.00000   -1.50000
H11B  2    0.324190    0.026755    0.710938    11.00000   -1.50000
H11C  2    0.334309    0.087096    0.791121    11.00000   -1.50000
AFIX   0
C12   1    0.276053    0.378178    0.676854    11.00000    0.07937    0.07483 =
         0.14244   -0.01220    0.05463    0.02430
AFIX 137
H12A  2    0.226145    0.375272    0.618736    11.00000   -1.50000
H12B  2    0.312649    0.437142    0.689405    11.00000   -1.50000
H12C  2    0.212389    0.363869    0.713057    11.00000   -1.50000
AFIX   0
C13   1    0.493678    0.325034    0.778956    11.00000    0.08249    0.09183 =
         0.06026   -0.01968    0.03444   -0.00178
AFIX 137
H13A  2    0.578692    0.290689    0.783208    11.00000   -1.50000
H13B  2    0.444755    0.305936    0.821629    11.00000   -1.50000
H13C  2    0.517683    0.386832    0.787066    11.00000   -1.50000
AFIX   0
C14   1    0.886898    0.404727    0.496000    11.00000    0.08528    0.09611 =
         0.12428    0.04453    0.05067   -0.01655
AFIX 137
H14A  2    0.892520    0.455594    0.532463    11.00000   -1.50000
H14B  2    0.823290    0.417211    0.442928    11.00000   -1.50000
H14C  2    0.979333    0.391531    0.486284    11.00000   -1.50000
AFIX   0
C15   1    1.002573    0.090495    0.575734    11.00000    0.07322    0.06990 =
         0.12817   -0.02302    0.05435    0.01506
AFIX 137
H15A  2    0.968219    0.030453    0.573484    11.00000   -1.50000
H15B  2    1.056528    0.103013    0.631675    11.00000   -1.50000
H15C  2    1.061783    0.097793    0.535513    11.00000   -1.50000
AFIX   0
C16   1    0.785096    0.132857    0.467117    11.00000    0.09043    0.10409 =
         0.06068   -0.02042    0.03297   -0.00474
AFIX 137
H16A  2    0.748176    0.073643    0.467656    11.00000   -1.50000
H16B  2    0.841503    0.136875    0.425069    11.00000   -1.50000
H16C  2    0.707996    0.174373    0.453934    11.00000   -1.50000
AFIX   0
N1    3    0.790761    0.146916    0.620595    11.00000    0.04774    0.03716 =
         0.03522   -0.00360    0.00518    0.00432
AFIX  13
H1    2    0.853011    0.157997    0.670363    11.00000   -1.20000
AFIX   0
N2    3    0.552130    0.140415    0.682294    11.00000    0.05775    0.02711 =
         0.04240    0.00690    0.01533    0.00206
N3    3    0.479135    0.321247    0.622090    11.00000    0.04275    0.02762 =
         0.03930   -0.00189    0.00316    0.00358
AFIX  13
H3    2    0.413913    0.313974    0.572768    11.00000   -1.20000
AFIX   0
N4    3    0.714658    0.326780    0.558793    11.00000    0.05099    0.03270 =
         0.03229    0.00729    0.00699   -0.00386
CL1   4    0.253147    0.354720    0.425778    11.00000    0.06493    0.05227 =
         0.07346   -0.00892    0.01728    0.01082
CL2   4    0.414001    0.158578    0.473195    11.00000    0.10468    0.04209 =
         0.05332    0.00369    0.01286   -0.00274
CL3   4    0.524884    0.361956    0.318339    11.00000    0.07847    0.05293 =
         0.07176   -0.00833    0.02607   -0.02119
CL4   4    0.371062    0.170205    0.259249    11.00000    0.11690    0.03692 =
         0.04907   -0.00545    0.01250   -0.00525
CU1   5    0.631660    0.232879    0.618486    11.00000    0.05380    0.02339 =
         0.05230    0.00893    0.02970    0.00638
CU2   5    0.390801    0.260637    0.369432    11.00000    0.05502    0.03301 =
         0.04696   -0.00357    0.00992   -0.00036
HKLF    4
REM  a in P2(1)/n
REM R1 =  0.0558 for   2763 Fo > 4sig(Fo)  and  0.0861 for all   3952 data
REM    241 parameters refined using      0 restraints
END
;
