# Supplementary material for: catena-Poly[[(5,5,7,12,12,14-hexa­methyl-1,4,8,11-tetra­aza­cyclo­tetra­deca-1,7-diene)copper(II)]-μ-chlorido-[dichloro­cuprate(II)]-μ-chlorido]
Source: Acta Crystallogr Sect E Struct Rep Online. 2012 Jun 13;68(Pt 7):m886–7. doi: 10.1107/S1600536812024932 (PMC3393162; doi:10.1107/S1600536812024932)
Supplement: Supplementary file 2 [file e-68-0m886-Isup2.hkl]

#
# h,k,l, Fc-squared, Fo-squared, sigma(Fo-squared) and status flag
#
data_I
_shelx_title ' a in P2(1)/n'
_shelx_refln_list_code          4
_shelx_F_calc_maximum      441.47
_exptl_crystal_F_000      1128.00
_reflns_d_resolution_high  0.8409
 
loop_
 _symmetry_equiv_pos_as_xyz
 'x, y, z'
 '-x+1/2, y+1/2, -z+1/2'
 '-x, -y, -z'
 'x-1/2, -y-1/2, z-1/2'
 
_cell_length_a     9.6596
_cell_length_b    15.0389
_cell_length_c    16.1603
_cell_angle_alpha  90.000
_cell_angle_beta  102.424
_cell_angle_gamma  90.000
 
_shelx_F_squared_multiplier     1.000
 
loop_
 _refln_index_h
 _refln_index_k
 _refln_index_l
 _refln_F_squared_calc
 _refln_F_squared_meas
 _refln_F_squared_sigma
 _refln_observed_status
   2   0   0     2042.97     1543.64    104.77 o
   4   0   0    12623.43    12377.18    429.54 o
   6   0   0     1489.40     1528.58     69.90 o
   8   0   0     5080.49     5346.02    204.40 o
  10   0   0        6.21       -2.50     54.78 o
   1   1   0      330.54      241.46     24.58 o
   2   1   0    26998.60    26055.97    904.77 o
   3   1   0     6140.26     5886.96    210.86 o
   4   1   0     1498.43     1289.77     43.25 o
   5   1   0     3628.34     3410.72    161.92 o
   6   1   0      309.59      450.09     49.15 o
   7   1   0        0.14        1.98     22.15 o
   8   1   0     2022.68     2060.69     81.05 o
   9   1   0      144.95      149.84     36.02 o
  10   1   0      106.67      165.24     45.29 o
  11   1   0        0.13        1.48     43.01 o
   0   2   0   120401.59   167583.48   6511.32 o
   1   2   0     2475.07     2644.29     95.59 o
   2   2   0     1020.03      932.54     40.56 o
   3   2   0    22131.19    23282.73    811.59 o
   4   2   0    19656.74    18349.30    643.32 o
   5   2   0      401.06      338.23     28.23 o
   6   2   0      483.69      444.33     34.47 o
   7   2   0      828.22      767.26     40.77 o
   8   2   0     2045.46     2003.38     78.47 o
   9   2   0       93.11       68.87     27.44 o
  10   2   0       33.44       50.93     30.49 o
  11   2   0        2.23       -2.71     42.71 o
   1   3   0      194.27      198.13     11.57 o
   2   3   0     1234.93     1349.66     43.41 o
   3   3   0     3545.62     3732.08    137.29 o
   4   3   0     4169.80     4057.46    151.26 o
   5   3   0     4774.15     4520.62    169.72 o
   6   3   0      236.10      216.51     27.03 o
   7   3   0       53.34       -9.42     39.47 o
   8   3   0      100.13       55.30     26.33 o
   9   3   0      458.44      524.27     78.32 o
  10   3   0       30.39       24.58     28.58 o
  11   3   0        0.13       -5.87     32.94 o
   0   4   0    11160.56    16433.15    710.31 o
   1   4   0       40.98       44.81      7.62 o
   2   4   0        3.47       -1.35      6.29 o
   3   4   0     1554.33     1434.22     59.11 o
   4   4   0    29741.90    29855.90   1040.83 o
   5   4   0        1.96       40.44     19.97 o
   6   4   0       45.10       57.82     21.98 o
   7   4   0      788.43      710.64     47.90 o
   8   4   0      671.59      674.58     57.98 o
   9   4   0      158.80      187.44     31.57 o
  10   4   0       58.04       67.36     30.25 o
   1   5   0     2065.70     2476.52    102.91 o
   2   5   0     6202.84     6898.68    227.41 o
   3   5   0     1226.14     1270.82     43.53 o
   4   5   0     3139.58     3026.11    117.04 o
   5   5   0       80.12       88.07     21.85 o
   6   5   0      599.49      704.19     44.07 o
   7   5   0      479.53      513.52     41.31 o
   8   5   0       75.90       60.59     35.41 o
   9   5   0        3.13       12.68     37.98 o
  10   5   0       29.25       38.83     30.52 o
   0   6   0      132.66      203.84     62.48 o
   1   6   0       92.55       93.87     15.83 o
   2   6   0      314.45      376.52     20.04 o
   3   6   0    14610.06    16420.94    536.17 o
   4   6   0    11869.51    11410.94    406.24 o
   5   6   0      739.39      704.77     41.78 o
   6   6   0       42.21       26.18     23.73 o
   7   6   0       88.27      112.12     29.22 o
   8   6   0      856.70      855.53     56.56 o
   9   6   0      115.61      111.51     41.42 o
  10   6   0       19.25       67.28     65.20 o
   1   7   0        1.71       27.77     15.65 o
   2   7   0     2985.95     3380.22    127.79 o
   3   7   0     1971.19     1844.09     68.70 o
   4   7   0        6.95       -7.19     17.47 o
   5   7   0     2042.39     1931.44    102.99 o
   6   7   0      412.84      384.63     35.08 o
   7   7   0      674.29      689.89     47.98 o
   8   7   0     1108.39     1146.34     66.59 o
   9   7   0       51.22       37.30     39.89 o
  10   7   0       24.24       28.48     43.04 o
   0   8   0     9546.29    10276.31    451.52 o
   1   8   0     1858.50     1804.88     96.91 o
   2   8   0      286.45      407.93     29.69 o
   4   8   0      891.63      920.99     57.66 o
   5   8   0     1994.61     1918.63     84.50 o
   6   8   0      354.83      371.03     35.94 o
   7   8   0      359.44      361.48     58.39 o
   8   8   0      426.18      459.70     46.81 o
   9   8   0        1.93       21.42     38.85 o
  10   8   0        0.20      -38.47     40.42 o
   1   9   0      797.52      866.11     53.31 o
   2   9   0      435.01      413.63     36.71 o
   3   9   0        9.41       20.23     12.03 o
   4   9   0      118.89       82.60     38.51 o
   5   9   0      438.56      324.71     36.86 o
   6   9   0        1.21        1.70     39.47 o
   7   9   0      243.18      280.25     38.55 o
   8   9   0     1229.99     1089.33     66.56 o
   9   9   0       15.97      -12.78     64.38 o
   0  10   0    25671.17    29976.03   1293.89 o
   1  10   0    10556.89    11313.73    544.41 o
   2  10   0       44.82       68.81     38.65 o
   4  10   0     1156.62      980.85     73.74 o
   5  10   0     1521.15     1334.60     78.49 o
   6  10   0      936.77      750.13     51.43 o
   7  10   0     1653.98     1431.54     75.71 o
   8  10   0      325.99      305.83     45.04 o
   9  10   0       47.44       28.17     50.90 o
   1  11   0      279.90      372.13     28.01 o
   2  11   0     2047.10     1997.55    105.79 o
   3  11   0       44.93      -27.91     38.74 o
   4  11   0     1072.63      897.45     59.89 o
   5  11   0        7.88        8.26      9.70 o
   6  11   0      343.43      244.08     37.07 o
   7  11   0      134.31      157.69     36.50 o
   8  11   0      285.78      283.42     42.65 o
   0  12   0     8417.29     8499.41    383.68 o
   1  12   0     7674.15     8003.45    411.37 o
   2  12   0      137.61      141.80     30.86 o
   3  12   0      225.35      167.22     30.48 o
   4  12   0     3335.94     2974.55    125.19 o
   5  12   0     1058.99      986.19     62.00 o
   6  12   0      114.80      104.42     34.38 o
   7  12   0     1358.09     1270.00     83.95 o
   8  12   0      135.26      119.63     41.38 o
   1  13   0      621.36      707.53     63.62 o
   2  13   0     1545.98     1362.23     89.79 o
   3  13   0      444.93      400.29     71.65 o
   5  13   0       52.57       79.24     37.19 o
   6  13   0      152.91      176.70     43.64 o
   7  13   0      207.45      170.27     41.80 o
   0  14   0       53.76       49.78     58.32 o
   1  14   0      382.96      354.52    116.64 o
   2  14   0       57.05       47.76     41.35 o
   3  14   0      436.99      431.33     54.46 o
   4  14   0     1170.80      998.79     77.89 o
   5  14   0      755.00      590.42     40.83 o
   6  14   0       51.15       68.33     40.25 o
   1  15   0      263.56      306.88     52.75 o
   2  15   0      336.87      292.86     83.53 o
   3  15   0      355.36      345.72     55.62 o
   4  15   0      340.81      269.85     52.63 o
   6  15   0       33.86       16.87     47.70 o
   0  16   0       30.92        5.83     60.82 o
   1  16   0      194.92      136.32     69.46 o
   2  16   0        0.08        0.43     55.30 o
   3  16   0     1594.03     1522.19    139.56 o
   4  16   0       15.65       35.28     47.91 o
   5  16   0      305.09      223.20     53.32 o
   1  17   0       97.51       76.71     84.15 o
   2  17   0       10.79      -48.71     45.53 o
   3  17   0      449.61      405.94     60.57 o
 -11   0   1       21.12       -4.79     59.78 o
  -9   0   1     1447.62     1516.36    134.34 o
  -7   0   1     2448.58     2338.21    100.13 o
  -5   0   1    21637.52    21882.96    663.17 o
  -3   0   1      251.72      187.47     14.89 o
  -1   0   1   129081.95   107124.42   4601.04 o
   1   0   1       10.02       35.20     13.12 o
   5   0   1       81.04       70.99     29.79 o
   7   0   1     5669.70     5771.57    214.31 o
   9   0   1      118.76       54.16     53.74 o
  11   0   1      150.22      154.97     68.74 o
 -11   1   1      110.34      138.47     48.29 o
 -10   1   1       82.46       62.84     41.42 o
  -9   1   1      777.64      853.93     49.44 o
  -8   1   1        6.18      -20.22     23.11 o
  -7   1   1      471.75      455.76     32.46 o
  -6   1   1       60.65       63.33     21.43 o
  -5   1   1     5694.36     5397.99    154.27 o
  -4   1   1      134.66      196.66     29.20 o
  -3   1   1       32.36      102.64     22.67 o
  -2   1   1     1997.19     1963.37     63.89 o
  -1   1   1     1280.45     1279.70     35.99 o
   0   1   1      191.36      164.25     11.04 o
   1   1   1     1549.61     1405.96    124.46 o
   2   1   1      369.20      312.69     14.65 o
   3   1   1      285.59      243.48     19.58 o
   4   1   1      789.70      677.15     30.61 o
   5   1   1      335.30      454.69     32.40 o
   6   1   1        1.04       28.12     38.74 o
   7   1   1     1784.38     1741.24     68.76 o
   8   1   1      304.69      367.59     33.29 o
   9   1   1        1.22      -21.68     26.82 o
  10   1   1        2.04       26.12     39.91 o
  11   1   1       59.22       49.59     43.88 o
 -11   2   1       39.83       -8.16     43.43 o
 -10   2   1       60.65       62.45     30.30 o
  -9   2   1     1290.41     1302.25     61.07 o
  -8   2   1       12.11       21.35     23.11 o
  -7   2   1      546.01      537.97     31.34 o
  -6   2   1      289.93      244.40     38.04 o
  -5   2   1    15149.63    13833.29    491.53 o
  -4   2   1     1961.80     1570.36     65.97 o
  -3   2   1     1003.82     1057.43     59.04 o
  -2   2   1     2693.73     2903.17    193.71 o
  -1   2   1    50136.11    60884.63   1748.67 o
   0   2   1     5007.27     6246.24    513.09 o
   1   2   1      381.65      370.94     13.60 o
   2   2   1      618.09      642.27     47.84 o
   3   2   1    25768.04    24661.30    855.37 o
   4   2   1      247.01      224.18     20.63 o
   5   2   1      124.85      117.55     25.02 o
   6   2   1      468.76      492.78     70.40 o
   7   2   1     5144.17     5036.66    163.97 o
   8   2   1      110.24       98.66     27.46 o
   9   2   1      209.39      232.83     31.91 o
  10   2   1       30.35       37.28     29.71 o
  11   2   1      153.57      182.87     49.39 o
 -11   3   1       24.68      -10.58     30.45 o
 -10   3   1      190.32      187.25     34.05 o
  -9   3   1      349.36      363.09     35.62 o
  -8   3   1       31.79      -26.15     20.61 o
  -7   3   1      513.74      592.42     71.44 o
  -6   3   1       41.49       49.76     22.63 o
  -5   3   1     2265.57     2001.49     83.91 o
  -4   3   1     1029.93      904.26     43.90 o
  -3   3   1     2445.29     2371.05     90.72 o
  -2   3   1    14203.08    15808.88    661.16 o
  -1   3   1        4.57       -3.80      7.68 o
   0   3   1       90.17      161.96     25.16 o
   1   3   1     3562.69     4006.57    119.40 o
   2   3   1      568.32      711.21     46.37 o
   3   3   1      419.64      441.46     24.88 o
   4   3   1    11192.06    11118.10    393.95 o
   5   3   1      788.49      772.99     41.01 o
   6   3   1       37.05       16.41     25.72 o
   7   3   1     1107.67     1055.45     74.57 o
   8   3   1      691.82      671.96     40.99 o
   9   3   1       27.20       53.96     26.75 o
  10   3   1       18.04       28.46     29.84 o
 -11   4   1       90.32       70.90     32.28 o
 -10   4   1       92.91       80.05     31.98 o
  -9   4   1     1194.71     1293.24     60.85 o
  -8   4   1      243.07      171.40     33.35 o
  -7   4   1      199.88      188.77     31.70 o
  -6   4   1      253.32      291.26     29.39 o
  -5   4   1     5097.57     4417.35    166.82 o
  -4   4   1       43.62      163.53     28.39 o
  -3   4   1      338.72      384.70     24.56 o
  -2   4   1       98.18       84.85     13.10 o
  -1   4   1     7698.96     9458.91    455.35 o
   0   4   1     2106.59     2735.55     82.92 o
   1   4   1      251.26      210.15     14.67 o
   2   4   1       30.64       70.66     26.18 o
   3   4   1    37838.46    38441.32   1105.29 o
   4   4   1       52.53       76.08     13.17 o
   5   4   1      285.61      335.89     28.48 o
   6   4   1     1126.19     1126.79     56.54 o
   7   4   1     2761.90     2543.04    130.05 o
   8   4   1       79.14       75.29     34.62 o
   9   4   1       94.65      112.88     28.25 o
  10   4   1        0.48        2.56     29.00 o
 -10   5   1        0.04        3.02     28.44 o
  -9   5   1      492.72      502.40     82.28 o
  -8   5   1      196.98      149.36     34.08 o
  -7   5   1     2196.65     2127.97     95.28 o
  -6   5   1      538.71      517.66     38.57 o
  -5   5   1       46.79       30.61     20.07 o
  -4   5   1      494.97      495.40     31.93 o
  -3   5   1     4375.99     4733.36    252.65 o
  -2   5   1     1920.38     2409.72    188.82 o
  -1   5   1       41.45       45.29      5.55 o
   0   5   1     1469.42     1777.63     57.02 o
   1   5   1     6315.37     7603.78    373.85 o
   2   5   1     1529.31     1534.70     50.67 o
   3   5   1     3139.15     3447.53    124.33 o
   4   5   1     1916.92     2001.10     71.50 o
   5   5   1     1041.29     1119.48     41.99 o
   6   5   1      331.26      358.03     40.25 o
   7   5   1      269.31      317.14     40.06 o
   8   5   1       13.68       -0.95     32.84 o
   9   5   1      140.02      162.03     41.98 o
  10   5   1      103.05      144.72     34.40 o
 -10   6   1      107.59       84.35     64.15 o
  -9   6   1      615.58      590.99     52.04 o
  -8   6   1      154.14      118.68     32.45 o
  -7   6   1      321.43      269.25     33.50 o
  -6   6   1      583.49      525.76     39.09 o
  -5   6   1     2400.98     2234.26     93.71 o
  -4   6   1     6551.76     5852.42    214.90 o
  -3   6   1      198.32      247.16     29.01 o
  -2   6   1    19492.06    22486.95    942.47 o
  -1   6   1     1934.05     1020.00     74.78 o
   0   6   1      130.63      150.00     16.78 o
   1   6   1       63.65       75.75     11.96 o
   2   6   1      893.30      905.50     36.90 o
   3   6   1    25486.55    29094.41    836.86 o
   4   6   1     3151.78     3199.82    112.64 o
   5   6   1      588.60      595.58     27.70 o
   6   6   1      736.79      705.10     44.64 o
   7   6   1     1778.88     1904.85     87.83 o
   8   6   1      129.27      193.24     39.82 o
   9   6   1        4.22       26.26     38.10 o
  10   6   1      132.30      183.51     71.86 o
 -10   7   1      112.36       69.10     44.83 o
  -9   7   1      735.64      683.15     58.04 o
  -8   7   1      252.98      338.24     40.61 o
  -7   7   1       68.73       47.35     53.79 o
  -6   7   1        0.02       10.76     25.27 o
  -5   7   1        3.36      -21.29     31.58 o
  -4   7   1        1.59       -9.60     40.72 o
  -3   7   1     6791.10     7090.83    495.21 o
  -1   7   1      489.79      455.01     28.72 o
   0   7   1       47.23       12.18     11.79 o
   1   7   1      178.41      232.22     37.21 o
   2   7   1      768.67      900.78     39.63 o
   3   7   1      114.90      118.05     16.97 o
   4   7   1     4963.02     4699.26    161.12 o
   5   7   1        4.35       22.12     22.48 o
   6   7   1      686.07      751.33     46.65 o
   7   7   1      325.69      330.52     36.47 o
   8   7   1      471.03      496.48     51.15 o
   9   7   1        5.75       35.34     35.62 o
  10   7   1      145.65      207.82     48.30 o
 -10   8   1       34.16       -3.63     69.57 o
  -9   8   1      133.33       84.63     40.42 o
  -8   8   1     1303.28     1247.18     72.12 o
  -7   8   1       21.73       24.57     48.02 o
  -6   8   1     1625.97     1481.31     72.77 o
  -5   8   1     2752.23     2679.65    110.49 o
  -4   8   1     7967.08     7449.75    271.57 o
  -3   8   1      350.60      409.48     37.44 o
  -2   8   1     9536.23    10607.14    376.52 o
  -1   8   1     5669.31     6010.09    218.52 o
   0   8   1     3030.68     3459.19    124.23 o
   1   8   1      128.49      115.06     18.72 o
   3   8   1     6094.91     5938.64    178.62 o
   4   8   1     3378.11     3008.63     96.30 o
   5   8   1      236.20      214.97     41.49 o
   6   8   1      387.58      372.12     35.62 o
   7   8   1     2251.13     2235.45    101.35 o
   8   8   1       63.73       92.55     38.81 o
   9   8   1       45.49       51.60     38.73 o
  -9   9   1      315.68      318.91     44.76 o
  -8   9   1       66.08      130.07     36.60 o
  -7   9   1      583.85      446.40     43.91 o
  -6   9   1      388.71      381.47     55.84 o
  -5   9   1      367.67      284.03     33.39 o
  -4   9   1       20.83       35.35     26.25 o
  -3   9   1      131.97       86.72     30.28 o
  -2   9   1     2698.53     2773.29    134.07 o
  -1   9   1      359.66      400.92     31.33 o
   0   9   1        2.33        1.19     22.87 o
   1   9   1     4575.38     4895.30    301.18 o
   2   9   1       21.58       33.73     22.70 o
   3   9   1      189.55      129.73     34.69 o
   4   9   1      546.41      450.82     29.91 o
   5   9   1      141.69      156.06     26.97 o
   6   9   1      425.74      417.78     38.09 o
   7   9   1      968.82     1045.76     67.76 o
   8   9   1       19.38       92.73     38.22 o
   9   9   1       91.39       94.23     40.09 o
  -9  10   1      140.87      111.64     39.43 o
  -8  10   1     1190.17     1166.95     71.90 o
  -7  10   1      389.34      356.20     42.19 o
  -6  10   1     1253.40     1261.10     68.86 o
  -5  10   1     2615.39     2303.44    100.41 o
  -4  10   1     2875.38     1345.77    110.18 o
  -3  10   1       23.87       11.24      5.92 o
  -2  10   1     1393.93     1340.31     93.61 o
  -1  10   1    14366.74    15273.50    471.36 o
   0  10   1    15833.34    17908.64    551.97 o
   1  10   1      181.29      231.84     33.92 o
   3  10   1     1399.55     1231.36     91.38 o
   4  10   1     1088.72      985.25     54.23 o
   5  10   1       66.32       60.82     26.83 o
   6  10   1      661.63      695.57     56.45 o
   7  10   1     1012.51      918.93     58.71 o
   8  10   1       68.28       18.42     33.83 o
   9  10   1       18.27       21.21     48.64 o
  -8  11   1      235.50      182.59     38.99 o
  -7  11   1      161.13      153.42     37.56 o
  -6  11   1      397.03      276.36     38.43 o
  -3  11   1     1100.32      980.12     62.95 o
  -2  11   1       62.09       57.31     24.95 o
  -1  11   1      291.19      360.56     27.70 o
   0  11   1     1183.23     1416.98     58.20 o
   1  11   1      944.55      819.59     40.94 o
   2  11   1        0.76       -3.58     17.30 o
   3  11   1      122.36       66.85     83.00 o
   4  11   1      775.55      775.68     51.07 o
   5  11   1       84.56       89.32     28.30 o
   6  11   1       47.75       52.13     30.65 o
   7  11   1      644.85      716.16     62.15 o
   8  11   1      166.99      187.04     37.89 o
  -8  12   1      502.23      531.15     51.38 o
  -7  12   1      101.55      122.57     36.02 o
  -6  12   1      743.66      719.87     59.91 o
  -5  12   1     1811.12     1560.12     78.92 o
  -4  12   1      585.53      247.45     59.36 o
  -3  12   1      293.87      275.27     31.74 o
  -2  12   1     1000.75      991.09    125.25 o
  -1  12   1     5799.05     5864.27    220.52 o
   0  12   1    14223.00    14549.98    594.04 o
   1  12   1      305.84      295.13     50.02 o
   2  12   1     2058.44     1960.09    110.07 o
   4  12   1     1351.56     1348.08     83.94 o
   5  12   1       66.57       57.84     38.23 o
   6  12   1     1091.74     1012.86     72.43 o
   7  12   1      116.44      124.54     39.68 o
   8  12   1      238.94      187.26     45.83 o
  -7  13   1        0.95       16.26     33.46 o
  -6  13   1       18.64       48.74     36.79 o
  -5  13   1      936.75      745.31     62.65 o
  -4  13   1      818.93      828.56     64.30 o
  -3  13   1     2432.06     2127.63    118.68 o
  -2  13   1      298.22      255.36     34.53 o
  -1  13   1      341.23      340.73     35.75 o
   0  13   1      749.28      834.36     52.35 o
   1  13   1      119.84       86.05     29.43 o
   2  13   1        1.65       24.94      8.56 o
   3  13   1       61.54       15.73     20.45 o
   4  13   1      367.95      340.28     63.74 o
   5  13   1      620.73      509.96     54.20 o
   6  13   1      249.63      242.21     53.21 o
   7  13   1       40.52        1.31     18.39 o
  -7  14   1        4.47       74.71     83.63 o
  -6  14   1      421.18      412.45     51.91 o
  -5  14   1      233.12      647.78     41.04 o
  -4  14   1      682.77      580.30     88.84 o
  -3  14   1      125.89       77.76     42.49 o
  -2  14   1      855.75      858.62     71.54 o
  -1  14   1      284.56      326.04    154.55 o
   0  14   1      605.08      513.70     57.74 o
   1  14   1       57.85       17.00     46.24 o
   2  14   1      235.93      256.98     47.64 o
   3  14   1     1320.70     1134.03     83.59 o
   4  14   1     1287.55     1129.71     81.60 o
   5  14   1       75.80       29.79     52.49 o
   6  14   1      912.42      900.37    104.77 o
  -6  15   1       66.71       96.44     48.95 o
  -4  15   1      394.23      307.92     52.64 o
  -3  15   1      677.63      550.47     63.49 o
  -2  15   1      208.25      113.74     66.02 o
  -1  15   1      103.36      110.54     44.69 o
   0  15   1      139.96      158.92     46.76 o
   1  15   1       11.45       73.12     44.94 o
   2  15   1      118.70       68.47     70.51 o
   3  15   1      114.75      103.21     63.94 o
   4  15   1        9.76      -33.43     69.88 o
   5  15   1      417.83      832.33     52.70 o
  -5  16   1       14.50      -22.60     41.53 o
  -4  16   1     1170.88     1027.53     82.05 o
  -3  16   1        3.14       57.13     42.68 o
  -2  16   1     1703.52     1602.88    104.27 o
  -1  16   1       19.48      -43.84     41.87 o
   0  16   1       11.34        6.12     45.46 o
   1  16   1       32.05      -36.34     43.53 o
   2  16   1      848.84      923.15     79.05 o
   3  16   1        0.93       33.21     44.19 o
   4  16   1      731.49      650.96    161.32 o
  -3  17   1        4.47       49.72     43.02 o
  -2  17   1       28.14      -17.33     49.47 o
  -1  17   1        5.02      -30.60     92.69 o
   0  17   1       53.77      -14.53     46.89 o
   1  17   1      101.09       57.16     49.27 o
   2  17   1      564.88      558.74     67.91 o
   3  17   1        8.27      -21.96     45.35 o
 -10   0   2      604.45      633.42     88.94 o
  -8   0   2      459.05      442.20     67.28 o
  -6   0   2    21326.99    21317.37    647.37 o
  -4   0   2      780.14      792.52     34.39 o
  -2   0   2    13965.07    13218.58    342.80 o
   0   0   2       10.36       -1.56      1.04 o
   2   0   2    61388.35    63390.03   3724.24 o
   4   0   2        0.46      -22.65     15.10 o
   6   0   2     3777.50     3703.27    141.93 o
   8   0   2      426.34      450.89     41.67 o
  10   0   2      346.87      390.76     77.48 o
 -11   1   2      110.02      121.64     45.53 o
 -10   1   2      456.68      527.27     58.88 o
  -9   1   2        5.11       22.06     26.63 o
  -8   1   2        0.39       -7.81     23.56 o
  -7   1   2       63.44       93.78     23.25 o
  -6   1   2     6658.79     6458.93    170.05 o
  -5   1   2        0.53       11.41     14.89 o
  -4   1   2      155.23      144.14     12.83 o
  -3   1   2     5033.48     4600.49    146.28 o
  -2   1   2     1033.83      995.22     32.71 o
  -1   1   2       70.62       60.13      4.90 o
   1   1   2     1875.69     1645.31     72.02 o
   2   1   2      202.94      158.75     12.32 o
   3   1   2      373.96      344.05     18.88 o
   4   1   2     2558.55     2736.47     90.62 o
   5   1   2       29.00       48.70     16.61 o
   6   1   2      592.87      546.67     26.75 o
   7   1   2      126.24      148.45     27.82 o
   8   1   2       76.31       64.81     25.86 o
   9   1   2        5.16       -0.13     28.65 o
  10   1   2      102.10      107.71     44.17 o
 -11   2   2        8.04      -13.99     42.64 o
 -10   2   2      460.76      496.12     41.21 o
  -9   2   2      519.45      547.52     39.37 o
  -8   2   2      418.28      399.33     30.07 o
  -7   2   2      243.86      187.45     24.04 o
  -6   2   2    12452.17    11969.69    327.35 o
  -5   2   2      148.50      158.59     23.86 o
  -4   2   2      297.45      248.40     18.82 o
  -3   2   2     1857.04     1834.81     62.67 o
  -2   2   2    13472.25    13667.04    332.05 o
  -1   2   2       88.37       88.03      8.18 o
   0   2   2       38.16       27.27     10.06 o
   1   2   2      369.19      382.33     20.35 o
   2   2   2    25279.05    25985.24   1083.86 o
   3   2   2      567.00      618.92     63.74 o
   4   2   2       34.34       34.15     18.31 o
   5   2   2        0.57       13.03     38.22 o
   6   2   2     5462.48     5290.57    239.70 o
   7   2   2       77.74       65.07     23.40 o
   8   2   2      157.24      166.20     27.37 o
   9   2   2       82.20      146.43     30.09 o
  10   2   2      392.83      455.22     41.33 o
 -11   3   2      310.46      311.70     38.23 o
 -10   3   2      652.51      754.65     48.22 o
  -9   3   2       46.11      -46.40     56.65 o
  -8   3   2       49.95       29.28     22.14 o
  -7   3   2      313.65      265.14     44.34 o
  -6   3   2     1895.73     1837.80    116.83 o
  -5   3   2      132.06      113.31     21.42 o
  -4   3   2       76.78       36.35     34.58 o
  -3   3   2    18956.45    19802.18    828.47 o
  -2   3   2     3012.73     2933.90     90.56 o
  -1   3   2      950.82     1116.13     74.26 o
   0   3   2      989.59     1197.97     46.02 o
   1   3   2     2820.45     2946.02    192.14 o
   2   3   2       14.15       12.88      7.64 o
   3   3   2      779.24      837.81     48.22 o
   4   3   2       15.17       59.21     19.28 o
   5   3   2       27.62        6.51     21.81 o
   6   3   2     1083.92      993.95     63.40 o
   7   3   2      224.53      240.48     37.89 o
   8   3   2       68.77       87.28     52.28 o
   9   3   2       18.24        2.24     25.47 o
  10   3   2      167.50      215.11     34.08 o
 -11   4   2        3.37        0.37     30.59 o
 -10   4   2      635.23      608.79     44.91 o
  -9   4   2      223.12      241.01     48.37 o
  -8   4   2      204.81      106.12     42.76 o
  -7   4   2      605.48      590.33     50.27 o
  -6   4   2     2974.69     2859.55    117.11 o
  -5   4   2       37.52        7.45     19.30 o
  -4   4   2      335.08      271.24     34.27 o
  -3   4   2       15.28       32.79     26.46 o
  -2   4   2    46589.78    49899.32   1433.25 o
  -1   4   2      262.87      233.75     22.30 o
   0   4   2      628.91      735.75     51.86 o
   1   4   2     8098.47     9352.20    469.73 o
   2   4   2     6392.84     6396.47    187.68 o
   3   4   2      104.39      107.95     17.44 o
   4   4   2       39.93      106.45     19.13 o
   5   4   2     1660.22     1736.13    225.68 o
   6   4   2     6857.58     6551.75    291.33 o
   7   4   2      214.42      202.10     35.99 o
   8   4   2        1.27        4.29     32.33 o
   9   4   2      129.26      250.49     32.49 o
  10   4   2      558.46      631.38     45.24 o
 -10   5   2      873.93      961.90     54.21 o
  -9   5   2      169.36       82.56     94.25 o
  -8   5   2      349.18      345.22     48.78 o
  -7   5   2       36.19       26.30     27.98 o
  -6   5   2      345.87      346.55     33.07 o
  -5   5   2      363.80      295.12     33.64 o
  -4   5   2        7.52        7.02     18.46 o
  -3   5   2     2303.79     2657.37    172.47 o
  -2   5   2     2408.31     2571.50     81.73 o
  -1   5   2      620.79      667.64     44.69 o
   0   5   2     3870.25     4807.58    163.56 o
   1   5   2      116.14      169.66     20.65 o
   2   5   2       41.27       76.32     12.35 o
   3   5   2      769.84      978.53     54.89 o
   4   5   2     2175.39     2000.49     70.36 o
   5   5   2        0.58       39.35     25.06 o
   6   5   2      795.88      821.29     57.80 o
   7   5   2        0.20       31.24     30.18 o
   8   5   2      218.16      289.52     44.31 o
   9   5   2      110.20       92.02     40.29 o
  10   5   2      417.50      466.35     41.31 o
 -10   6   2      638.24      707.64     44.67 o
  -9   6   2      408.33      357.80     45.22 o
  -8   6   2       23.59        5.71     51.08 o
  -7   6   2      377.99      432.63     38.59 o
  -6   6   2     2048.34     1883.31     84.41 o
  -5   6   2      743.41      733.89     74.71 o
  -4   6   2       21.26       37.07     20.58 o
  -3   6   2    13486.51    14151.11    498.43 o
  -2   6   2    46877.10    57221.27   1646.48 o
  -1   6   2     1820.89     1113.52     89.77 o
   0   6   2      129.17      147.94     21.00 o
   1   6   2      580.84      599.43     50.96 o
   2   6   2     8562.30     9184.48    269.17 o
   3   6   2     3883.01     3862.12    118.43 o
   4   6   2      635.17      711.70     35.05 o
   5   6   2     2860.08     2665.85     86.54 o
   6   6   2     4252.83     4005.70    186.83 o
   7   6   2      195.91      233.26     36.49 o
   8   6   2        7.52       45.45     45.93 o
   9   6   2       48.64       30.17     39.24 o
  10   6   2      432.32      479.91     89.98 o
 -10   7   2      315.17      335.02     62.08 o
  -9   7   2      316.65      323.82     45.56 o
  -8   7   2       17.58      -26.03     38.68 o
  -7   7   2      681.38      632.16     47.32 o
  -6   7   2      471.97      411.24     37.40 o
  -5   7   2      976.69      865.12     48.65 o
  -4   7   2      108.43      121.84     56.14 o
  -3   7   2     3740.10     3394.23    219.38 o
  -2   7   2       24.22       54.57     17.74 o
  -1   7   2        3.77       -3.40     11.86 o
   0   7   2      368.25      487.75     39.52 o
   1   7   2     1645.56     1458.69    129.45 o
   2   7   2      163.01      172.42     19.39 o
   3   7   2      629.22      660.08     29.71 o
   4   7   2       47.96      106.43     17.08 o
   5   7   2       81.34       82.94     22.21 o
   6   7   2      233.64      283.07     42.76 o
   7   7   2      172.46      166.21     35.06 o
   8   7   2        0.52       13.42     31.85 o
   9   7   2       99.43      117.16     41.75 o
  10   7   2      369.18      493.97     62.27 o
 -10   8   2      122.97      166.42     49.09 o
  -9   8   2     1008.96      985.38     67.62 o
  -8   8   2       12.95        3.31     31.72 o
  -7   8   2      108.97       88.96     46.10 o
  -6   8   2     4160.05     3607.85    144.84 o
  -5   8   2     2092.09     1719.02     77.98 o
  -4   8   2      118.22       96.38     26.95 o
  -3   8   2     6952.95     6747.26    245.06 o
  -2   8   2     5415.48     3982.52    265.37 o
   0   8   2      367.63      538.49     44.12 o
   1   8   2      725.75      859.95     43.31 o
   2   8   2    10984.64    11805.15    344.85 o
   3   8   2     4747.80     4948.10    151.35 o
   4   8   2     1258.80     1371.32     51.83 o
   5   8   2     1561.80     1418.76     66.21 o
   6   8   2     2062.40     2054.21     90.23 o
   7   8   2      542.66      688.80     57.07 o
   8   8   2      117.40      204.97     40.87 o
   9   8   2       48.56       16.82     37.60 o
  -9   9   2      394.30      444.67     49.67 o
  -8   9   2      219.96      165.65     37.15 o
  -7   9   2       45.50       41.99     42.69 o
  -6   9   2     1066.96     1046.17     59.63 o
  -5   9   2      782.56      682.15     63.14 o
  -4   9   2        1.42      -11.06     23.37 o
  -3   9   2     2011.63     1896.53     86.10 o
  -2   9   2       15.04       35.25     14.84 o
  -1   9   2      122.16      128.82     48.53 o
   0   9   2     3379.19     3625.54    113.67 o
   1   9   2        6.80        6.30     23.92 o
   2   9   2     2355.63     2572.89     96.91 o
   3   9   2        6.83       -3.23     11.57 o
   4   9   2      816.72      767.97     34.61 o
   5   9   2      237.27      281.03     31.98 o
   6   9   2      132.44      138.70     28.10 o
   7   9   2      128.71      164.98     37.88 o
   8   9   2      164.87      146.58     38.64 o
   9   9   2        4.56       49.44     39.49 o
  -9  10   2      401.69      377.14     47.31 o
  -8  10   2      105.40      130.40     37.21 o
  -7  10   2      326.94      311.40     90.38 o
  -6  10   2     3237.89     2961.27    128.04 o
  -5  10   2     1971.62     1718.93     80.49 o
  -4  10   2       17.86       22.47     27.65 o
  -3  10   2      964.83      743.39     83.11 o
  -2  10   2     1799.84     1422.38    250.79 o
  -1  10   2     8051.41     8828.95    277.96 o
   0  10   2        5.42       -8.25     25.37 o
   1  10   2    12384.72    13666.32    661.14 o
   2  10   2     6983.80     6879.51    322.78 o
   3  10   2     1281.12     1275.61     50.15 o
   4  10   2       46.00       58.64     28.06 o
   5  10   2      400.85      392.70     35.53 o
   6  10   2      569.69      578.33     64.93 o
   7  10   2      558.42      570.43     68.63 o
   8  10   2       70.00       90.44     40.27 o
  -9  11   2      442.84      487.22     51.87 o
  -8  11   2        8.19      -51.53     49.46 o
  -7  11   2      521.78      435.99     46.02 o
  -6  11   2      994.04      977.16     66.78 o
  -5  11   2      315.30      318.97     43.39 o
  -4  11   2      494.69      454.73     46.24 o
  -3  11   2      166.49      160.46     28.61 o
  -2  11   2        6.43      -10.99     17.67 o
  -1  11   2     1295.16     1422.21     68.58 o
   0  11   2      308.16      260.43     36.22 o
   1  11   2        9.16        9.41     53.41 o
   2  11   2      399.87      412.31     37.09 o
   3  11   2      190.62      197.48     29.26 o
   4  11   2        0.32        4.06     25.70 o
   5  11   2      183.74      143.24     32.67 o
   6  11   2      265.44      272.59     41.69 o
   7  11   2       15.41       43.68     36.06 o
   8  11   2       33.82       13.23     37.81 o
  -8  12   2       28.21       13.44     34.96 o
  -7  12   2      650.71      552.78     50.60 o
  -6  12   2      660.80      627.29     49.83 o
  -5  12   2     1478.38     1273.38     82.09 o
  -4  12   2      344.26      285.10     61.55 o
  -3  12   2      655.67      673.61     46.96 o
  -2  12   2     3666.26     3622.99    166.34 o
  -1  12   2     4497.42     4595.12    177.73 o
   0  12   2      361.81      388.40     42.24 o
   1  12   2     8812.94     9456.17    343.85 o
   2  12   2     1251.57     1219.45     82.59 o
   4  12   2       10.44        3.40     10.39 o
   5  12   2      387.13      448.84     78.83 o
   6  12   2      248.44      233.37     40.86 o
   7  12   2      263.16      264.44     44.63 o
  -7  13   2       16.27       16.91     33.31 o
  -6  13   2      243.79      210.74     37.92 o
  -5  13   2      810.50      656.50     76.75 o
  -3  13   2      263.36      201.00     46.44 o
  -2  13   2       92.17      105.85     28.28 o
  -1  13   2      270.32      305.90     34.81 o
   0  13   2        1.32       21.38     30.84 o
   1  13   2       21.66       -5.44     28.33 o
   2  13   2      449.32      476.03     57.18 o
   3  13   2       84.03       14.59     32.26 o
   4  13   2      539.08      406.55     57.49 o
   5  13   2      222.65      201.76     45.06 o
   6  13   2      239.00      242.27     58.84 o
   7  13   2      128.51       95.98     40.34 o
  -7  14   2      405.73      377.51     52.85 o
  -6  14   2        1.56       28.81     36.57 o
  -5  14   2      910.10      720.69     81.02 o
  -4  14   2       17.06       63.32     46.24 o
  -3  14   2     1060.62      882.34     74.08 o
  -2  14   2     1190.08     1098.37     80.05 o
  -1  14   2      651.76      608.55     45.70 o
   0  14   2        0.76       -8.64     29.78 o
   1  14   2      831.94      813.09     52.69 o
   2  14   2       92.17       82.66     29.99 o
   3  14   2     1842.57     1895.70    113.28 o
   4  14   2       46.00      101.44     44.69 o
   6  14   2      147.32      176.17     65.92 o
  -5  15   2      596.90      578.31     78.32 o
  -4  15   2      255.04      140.16     63.94 o
  -3  15   2        3.56       12.20     42.01 o
  -2  15   2      406.35      406.30    106.75 o
  -1  15   2       32.29       19.89     85.51 o
   0  15   2       17.21       33.47     54.99 o
   1  15   2       41.83       60.74     43.33 o
   2  15   2        2.97       -5.64     46.76 o
   3  15   2        0.24      -34.75     43.56 o
   4  15   2      680.35      585.59     67.30 o
  -5  16   2      329.99      238.53     60.71 o
  -4  16   2       20.24       32.70     44.13 o
  -3  16   2     2223.72     2076.77    123.03 o
  -2  16   2        1.16       63.86     47.69 o
  -1  16   2      701.07      802.75     73.66 o
   0  16   2      540.14      481.04     60.50 o
   1  16   2      513.69      501.99     63.64 o
   2  16   2       50.06       55.21     47.79 o
   3  16   2      809.65      756.40     75.01 o
   4  16   2      152.58      109.68    156.42 o
  -3  17   2        1.39       -3.31     43.97 o
  -2  17   2       11.14       -5.02     45.47 o
  -1  17   2      103.98      120.45     49.00 o
   0  17   2      261.39      225.42     54.37 o
   1  17   2      269.78      238.28     54.49 o
   2  17   2       23.85       21.23     50.55 o
   3  17   2       82.20       50.23     49.97 o
 -11   0   3      262.28      314.31     73.11 o
  -9   0   3        1.05       -3.75     50.62 o
  -7   0   3    10650.73    10863.01    489.76 o
  -5   0   3     2002.04     2175.05     93.05 o
  -3   0   3    18319.24    17805.80    458.44 o
  -1   0   3       84.56       97.19      6.80 o
   1   0   3   194892.31   208245.61  12238.97 o
   3   0   3       27.83       20.62     19.78 o
   5   0   3      945.00      868.82     44.19 o
   7   0   3      218.76      237.85     33.37 o
   9   0   3      608.39      778.18     96.23 o
 -11   1   3      436.48      487.61     60.46 o
 -10   1   3        1.44       22.95     41.02 o
  -9   1   3      378.14      459.18     68.95 o
  -8   1   3        0.87      -18.08     22.80 o
  -7   1   3     4520.76     4639.33    128.15 o
  -6   1   3        9.46       45.39     17.90 o
  -5   1   3     1107.94     1299.68     47.73 o
  -4   1   3     1836.99     1960.83     50.39 o
  -3   1   3     2311.22     2087.79     54.36 o
  -2   1   3      757.56      781.06     31.78 o
  -1   1   3     6365.18     6277.85    251.01 o
   0   1   3       64.33       31.24     11.67 o
   1   1   3      303.16      353.04     16.57 o
   2   1   3     4967.38     5400.01    258.66 o
   3   1   3      893.81      937.51     35.74 o
   4   1   3       94.96      114.24     15.73 o
   5   1   3        8.23       -8.28     21.63 o
   6   1   3        0.03        6.08     16.00 o
   7   1   3       64.75       79.94     23.39 o
   8   1   3        0.10      -26.72     24.30 o
   9   1   3      243.90      333.33     36.24 o
  10   1   3       70.54       66.82     42.92 o
 -11   2   3      107.07      107.63     46.83 o
 -10   2   3        0.40        9.65     30.99 o
  -9   2   3       17.05       -9.50     41.85 o
  -8   2   3      152.72      111.31     23.91 o
  -7   2   3     5505.15     5330.74    157.48 o
  -6   2   3     1254.00     1176.33     42.05 o
  -5   2   3      779.55      637.68     40.41 o
  -4   2   3      117.79      107.11     20.11 o
  -3   2   3    22029.08    22381.45    570.00 o
  -2   2   3      299.72      357.74     14.60 o
  -1   2   3       14.36        6.63     14.08 o
   0   2   3     1706.39     2260.53    251.82 o
   1   2   3    46477.30    52391.55   2177.01 o
   2   2   3    11031.30    11619.53    488.02 o
   3   2   3        6.71       13.35     14.44 o
   4   2   3       74.59       64.07     34.89 o
   5   2   3     6788.61     7054.51    309.15 o
   6   2   3       20.01       39.99     26.81 o
   7   2   3       62.36       65.82     46.03 o
   8   2   3     1557.19     1830.75     74.23 o
   9   2   3      427.05      543.81     39.85 o
  10   2   3       13.95       -6.69     29.86 o
 -11   3   3      247.90      295.44     37.47 o
 -10   3   3        2.48       -3.37     28.30 o
  -9   3   3      107.74      105.49     57.09 o
  -8   3   3      358.80      315.40     33.73 o
  -7   3   3     1107.98     1043.38     53.82 o
  -6   3   3      241.52      200.61     29.01 o
  -5   3   3      398.12      370.68     50.85 o
  -4   3   3      739.80      733.69     33.04 o
  -3   3   3     5779.60     5734.87    172.84 o
  -2   3   3      405.56      443.54     17.14 o
  -1   3   3      303.26      340.94     34.57 o
   0   3   3     2452.47     3087.01    169.85 o
   1   3   3      711.16      658.61     25.71 o
   2   3   3     6506.04     7075.14    300.67 o
   3   3   3       76.63      125.82     18.55 o
   4   3   3      124.50      127.29     22.57 o
   5   3   3     1506.00     1562.34     83.73 o
   6   3   3       90.11      114.59     34.36 o
   7   3   3      164.71      160.24     35.92 o
   8   3   3       15.49      -38.74     50.83 o
   9   3   3       87.93      115.43     28.55 o
  10   3   3      150.29      163.38     33.92 o
 -11   4   3      133.64       97.01     34.53 o
 -10   4   3       22.58      -35.58     31.41 o
  -9   4   3      157.08      120.13     42.18 o
  -8   4   3      237.63      182.32     29.18 o
  -7   4   3     1628.94     1505.59     74.56 o
  -6   4   3     1386.89     1346.27     65.63 o
  -5   4   3       44.57       -0.31     41.56 o
  -4   4   3      945.80      917.82     52.13 o
  -3   4   3    47774.60    51232.26   1479.69 o
  -2   4   3      767.77      778.68     35.72 o
  -1   4   3       25.07       27.30      8.77 o
   0   4   3     9360.62    11835.60    533.98 o
   1   4   3     5899.51     6439.97    311.99 o
   2   4   3     3368.59     3727.26    126.79 o
   3   4   3        2.28       21.45     12.20 o
   4   4   3     9551.35     9545.61    408.19 o
   5   4   3    17780.34    18504.26    782.44 o
   6   4   3      128.14      144.20     30.10 o
   7   4   3       58.06       58.31     31.01 o
   8   4   3     1129.84     1360.09     86.89 o
   9   4   3      453.31      494.80     38.78 o
  10   4   3       50.90       30.88     29.68 o
 -11   5   3      314.94      309.60     39.31 o
 -10   5   3      138.66      118.25     30.93 o
  -9   5   3       36.94       10.49     46.87 o
  -8   5   3      136.24       73.05     31.88 o
  -7   5   3      147.87       99.56     29.31 o
  -6   5   3     1034.03      945.98     52.48 o
  -5   5   3     1247.09     1193.52     57.30 o
  -4   5   3      585.64      530.91     45.31 o
  -3   5   3     7038.91     7079.85    212.58 o
  -2   5   3     1781.53     1896.59     62.90 o
  -1   5   3      597.07      597.26     59.43 o
   0   5   3      223.12      221.83     26.76 o
   1   5   3      141.53      110.74     15.26 o
   2   5   3      171.47      239.90     17.77 o
   3   5   3     2512.94     2596.17     92.47 o
   4   5   3      355.21      377.78     24.80 o
   5   5   3     2116.47     2007.48     77.21 o
   6   5   3      450.53      486.73     80.51 o
   7   5   3       36.37       45.36     30.66 o
   8   5   3      123.64      128.50     49.78 o
   9   5   3      243.49      304.43     50.38 o
  10   5   3        0.12       18.87     30.66 o
 -10   6   3      349.20      432.78     37.93 o
  -9   6   3       38.62       -0.67     41.79 o
  -8   6   3       99.23       40.41     43.74 o
  -7   6   3      919.66      813.31     51.78 o
  -6   6   3      171.22      141.80     32.02 o
  -5   6   3       81.17       65.54     24.07 o
  -4   6   3     1648.15     1641.33     93.52 o
  -3   6   3    33770.37    36533.57   1058.08 o
  -2   6   3     8502.91     9558.82    283.02 o
  -1   6   3      904.75      852.29     50.57 o
   0   6   3     1751.92     1701.88     90.12 o
   1   6   3    12801.64    14654.21    483.82 o
   2   6   3       67.77       81.39     14.42 o
   3   6   3     1267.28     1136.87     44.55 o
   4   6   3     4050.85     4146.70    144.91 o
   5   6   3     9099.40     9539.16    317.85 o
   6   6   3      284.42      306.90     38.21 o
   7   6   3      208.07      268.24     39.24 o
   8   6   3       40.95       70.64     37.45 o
   9   6   3      691.46      739.98     68.04 o
  10   6   3       64.86       86.65     67.49 o
 -10   7   3      399.75      351.02     63.90 o
  -9   7   3       43.53       27.35     36.88 o
  -8   7   3       61.76       57.14     32.42 o
  -7   7   3     1842.91     1820.07    130.01 o
  -6   7   3     1138.51      972.07     54.94 o
  -5   7   3      376.92      442.43     80.40 o
  -4   7   3      240.65      234.21     39.93 o
  -3   7   3     1031.92     1117.27     44.38 o
  -2   7   3      648.35      911.42     38.22 o
  -1   7   3     1185.20     1135.44     44.31 o
   0   7   3     2692.52     3254.07    103.20 o
   1   7   3       18.64        7.34     16.56 o
   2   7   3     1136.57     1094.94     52.60 o
   3   7   3      494.63      540.33     26.70 o
   4   7   3      576.20      594.94     28.97 o
   5   7   3      268.37      292.48     26.30 o
   6   7   3       60.80       73.28     29.45 o
   7   7   3       65.14       63.93     32.18 o
   8   7   3      171.17      248.55     42.48 o
   9   7   3      392.68      467.70     56.52 o
 -10   8   3      393.44      419.05     56.23 o
  -9   8   3        8.87        7.28     36.24 o
  -8   8   3       59.72       27.66     32.02 o
  -7   8   3      916.25      854.38     64.75 o
  -6   8   3      312.55      248.76     54.27 o
  -5   8   3       15.89       68.57     22.05 o
  -4   8   3     2726.68     2587.57    124.57 o
  -3   8   3     3568.86     3404.73    164.07 o
  -2   8   3     6487.57     6868.16    238.18 o
  -1   8   3       69.19       70.11     26.67 o
   0   8   3      994.11      996.68     41.50 o
   1   8   3    19096.21    22731.33    746.06 o
   2   8   3       11.53        3.96      7.40 o
   3   8   3     1539.60     1605.90     56.79 o
   4   8   3      946.90      972.34     40.21 o
   5   8   3     1759.36     1661.65     90.09 o
   6   8   3      589.88      620.53     50.91 o
   7   8   3      120.13      132.78     36.67 o
   8   8   3        2.89       27.00     35.40 o
   9   8   3      497.91      646.08     63.11 o
  -9   9   3       70.93       84.37     36.45 o
  -8   9   3       86.40       34.83     33.73 o
  -7   9   3     2002.11     1948.71    146.68 o
  -6   9   3      644.27      592.54     46.26 o
  -5   9   3      446.57      374.23     39.26 o
  -4   9   3        7.27       29.73     22.20 o
  -3   9   3       18.64       16.47      7.10 o
  -2   9   3      244.74      207.63     21.95 o
  -1   9   3      117.94      148.58     25.69 o
   0   9   3       54.68       69.36     38.63 o
   1   9   3     1448.26     1593.57     68.09 o
   2   9   3     2749.69     3113.05    114.96 o
   3   9   3        2.14       22.59     18.13 o
   4   9   3     1787.01     1824.16     64.32 o
   5   9   3       97.63      111.46     36.97 o
   6   9   3      248.41      302.69     46.76 o
   7   9   3        3.29       19.55     31.67 o
   8   9   3       45.25       75.39     38.08 o
   9   9   3      250.47      297.50     50.40 o
  -9  10   3       10.14        5.19     36.34 o
  -8  10   3      174.79      107.91     37.77 o
  -7  10   3     1430.76     1360.07     99.79 o
  -6  10   3     1858.18     1690.45     84.77 o
  -5  10   3      703.13      533.35     46.29 o
  -4  10   3     1711.13     1366.65     85.31 o
  -3  10   3     1011.79      878.92     88.19 o
  -2  10   3      785.98      796.33     46.14 o
  -1  10   3      357.49      349.85     27.18 o
   0  10   3     3756.37     4357.58    138.19 o
   1  10   3    11244.05    12770.41    426.58 o
   2  10   3     2318.09     2446.90    114.16 o
   3  10   3        0.43       -6.99     21.21 o
   4  10   3      686.30      687.53     41.93 o
   5  10   3       83.75       79.90     26.15 o
   6  10   3      379.31      344.23     43.31 o
   7  10   3       56.53       47.89     34.71 o
   8  10   3      245.94      293.25     48.01 o
  -9  11   3        4.55       16.24     36.14 o
  -8  11   3       59.72       37.54     35.76 o
  -7  11   3      293.58      293.20     41.59 o
  -6  11   3      749.69      629.54     50.64 o
  -5  11   3      445.06      379.02     52.80 o
  -4  11   3        0.67       19.08     14.71 o
  -3  11   3      112.74      136.89     27.61 o
  -2  11   3     2581.09     2489.00    127.35 o
  -1  11   3        0.64      -11.39     18.29 o
   0  11   3        1.69      -21.32     40.34 o
   1  11   3     1156.76     1192.42     58.67 o
   2  11   3      565.18      529.14     39.39 o
   3  11   3        4.86      -11.40      7.60 o
   4  11   3      196.68      235.41     41.08 o
   5  11   3       58.00       30.57     17.59 o
   6  11   3      217.85      266.08     41.41 o
   7  11   3        0.71       16.01     37.08 o
   8  11   3        6.00      -22.42     40.83 o
  -8  12   3      482.28      456.53     48.59 o
  -7  12   3      289.58      270.29     40.52 o
  -6  12   3     2202.10     1979.57    108.10 o
  -5  12   3      375.02      325.56     44.47 o
  -4  12   3      290.47      296.22     35.93 o
  -3  12   3     1571.30     1293.06    160.80 o
  -2  12   3      629.69      566.51     54.79 o
  -1  12   3      120.02       52.50     24.20 o
   0  12   3     3940.10     4250.38    202.64 o
   1  12   3      533.64      594.03     43.46 o
   2  12   3     5274.83     5374.25    190.83 o
   3  12   3        4.64        1.35     11.81 o
   4  12   3      429.35      500.64     63.53 o
   5  12   3      276.08      314.10     48.10 o
   6  12   3      437.87      386.57     47.65 o
   7  12   3        0.49       -0.11     27.76 o
  -7  13   3       53.01        8.28     55.74 o
  -6  13   3      905.81      817.89     58.93 o
  -5  13   3        0.66      -16.77     33.76 o
  -4  13   3       74.44      390.42     38.01 o
  -3  13   3     1099.87      906.07    114.49 o
  -2  13   3     1061.72      974.02     61.88 o
  -1  13   3      210.40      180.51     43.49 o
   0  13   3        0.73       -6.49     29.89 o
   1  13   3      593.50      619.03     61.12 o
   2  13   3       52.47       72.30     44.32 o
   3  13   3        0.85      -18.81     34.99 o
   4  13   3        3.53        6.33     10.52 o
   5  13   3      152.38      116.55     48.01 o
   6  13   3       11.37       21.80     24.19 o
   7  13   3        1.35       -5.82     37.26 o
  -7  14   3        1.14       21.59     37.06 o
  -6  14   3      519.17      458.92     53.84 o
  -5  14   3        1.83      511.12     67.90 o
  -4  14   3      645.70      608.73     62.99 o
  -3  14   3      671.01      611.98     49.14 o
  -2  14   3     2074.96     1930.74     91.51 o
  -1  14   3      183.23      195.67     34.24 o
   0  14   3     2438.62     2451.75    108.39 o
   1  14   3       44.25       28.56     29.80 o
   2  14   3     1730.13     1685.28    105.60 o
   3  14   3       27.55        1.33     35.22 o
   4  14   3     1925.15     1975.30    117.94 o
   5  14   3      448.40      437.82     77.48 o
   6  14   3      655.60      737.62     69.06 o
  -6  15   3      400.64      352.43     62.48 o
  -5  15   3        1.45      -31.24     38.95 o
  -4  15   3       50.91      -26.60     49.99 o
  -3  15   3      377.19      377.24     59.15 o
  -2  15   3       84.56       80.75     85.51 o
  -1  15   3      314.35      325.98     52.00 o
   0  15   3        0.19       69.71     45.93 o
   1  15   3      192.24      145.55     48.47 o
   2  15   3       18.05        2.14     29.05 o
   3  15   3      344.73      294.27     56.64 o
   4  15   3       19.70       15.73     20.35 o
   5  15   3      530.57      386.17     78.73 o
  -5  16   3       12.69      -50.02     97.17 o
  -4  16   3     1581.09     1285.76     92.46 o
  -3  16   3       13.38       25.13     44.15 o
  -2  16   3     2565.87     2508.34    142.35 o
  -1  16   3      629.31      629.40     68.46 o
   0  16   3     1540.36     1540.83    103.99 o
   1  16   3      138.62      123.04     52.26 o
   2  16   3      537.88      535.58     65.29 o
   3  16   3       22.51      -22.41     48.80 o
   4  16   3     1893.91     1750.72    115.12 o
  -3  17   3        8.66      -38.36     74.47 o
  -2  17   3       65.09      113.24     49.48 o
  -1  17   3      350.66      295.06     56.88 o
   0  17   3       30.93      -13.19     46.77 o
   1  17   3       41.45        9.23     48.79 o
   2  17   3        0.07       35.45     51.33 o
 -10   0   4       79.40       59.57     57.91 o
  -8   0   4     3122.49     3203.32    167.59 o
  -6   0   4      957.79      939.08     67.17 o
  -4   0   4      750.63      472.35     38.35 o
  -2   0   4     3934.51     3593.81    161.53 o
   0   0   4    12527.52    12715.96    753.18 o
   2   0   4      569.43      248.49     27.28 o
   6   0   4      122.38       95.83     26.67 o
   8   0   4      882.01     1170.34     65.68 o
  10   0   4      101.79      201.83     68.32 o
 -11   1   4        1.63      -30.31     40.20 o
 -10   1   4      274.63      321.31     52.24 o
  -9   1   4      136.08       76.42     47.13 o
  -8   1   4     1675.83     1607.20     71.74 o
  -7   1   4        9.91        4.76     20.79 o
  -6   1   4       49.47       45.70     17.96 o
  -5   1   4     1776.04     1683.63     58.20 o
  -4   1   4      806.02      666.84     20.59 o
  -3   1   4      597.92      495.18     35.97 o
  -2   1   4    31244.24    35787.86   1180.54 o
  -1   1   4       25.58       17.29      5.56 o
   1   1   4    26174.38    25431.60    752.53 o
   2   1   4        3.24       18.08     12.85 o
   3   1   4     1166.02     1099.92     40.51 o
   4   1   4        8.19      -19.13     13.57 o
   5   1   4       83.75       65.96     17.86 o
   6   1   4     2140.35     2252.15     66.78 o
   7   1   4        0.04       17.98     22.39 o
   8   1   4      256.86      255.55     32.09 o
   9   1   4      105.76      157.55     32.16 o
  10   1   4       37.02        4.17     40.73 o
 -11   2   4       23.59        4.35     43.66 o
 -10   2   4       14.22      -10.60     40.06 o
  -9   2   4       55.35       30.47     25.34 o
  -8   2   4     2576.01     2581.69     86.78 o
  -7   2   4     1469.46     1303.64     48.10 o
  -6   2   4       37.19       29.13     22.29 o
  -5   2   4      532.94      398.74     22.30 o
  -4   2   4    14507.08    14312.56    363.91 o
  -3   2   4       19.07       28.84      7.45 o
  -2   2   4       65.19      123.50     10.49 o
  -1   2   4       82.07      117.14     16.81 o
   1   2   4    63245.85    67141.48   4525.54 o
   2   2   4      456.15      475.28     28.22 o
   3   2   4     9590.92     9165.52    389.63 o
   4   2   4    11583.66    11076.85    472.19 o
   5   2   4        3.83       31.59     34.26 o
   6   2   4       53.39       58.56     28.40 o
   7   2   4      385.38      386.38     66.65 o
   8   2   4     1268.82     1566.51     67.48 o
   9   2   4        6.92       11.83     28.38 o
  10   2   4       66.42       66.18     32.77 o
 -11   3   4       10.72       -3.31     74.47 o
 -10   3   4        4.50      -20.78     28.30 o
  -9   3   4      155.05      148.47     32.80 o
  -8   3   4      912.38      879.14     46.77 o
  -7   3   4      326.46      320.05     26.77 o
  -6   3   4     2333.58     2551.96    109.93 o
  -5   3   4     3424.75     3436.04    117.23 o
  -4   3   4     5212.21     4954.85    151.44 o
  -3   3   4     2378.74     2486.06     64.65 o
  -2   3   4     5263.91     5770.45    195.52 o
  -1   3   4       29.50       17.01      8.03 o
   0   3   4     2019.81     2072.62    138.92 o
   1   3   4    17649.72    18894.44    616.32 o
   2   3   4      130.87      186.22     35.62 o
   3   3   4     4026.08     3973.06    174.60 o
   4   3   4     1323.03     1257.47     67.66 o
   5   3   4      662.47      617.86     45.69 o
   6   3   4      265.26      200.04     34.56 o
   7   3   4       34.02       -0.14     30.10 o
   8   3   4      443.79      496.15     76.85 o
   9   3   4      195.45      175.67     30.12 o
  10   3   4       23.90       35.99     30.05 o
 -11   4   4       40.21       12.28     30.94 o
 -10   4   4      158.11      101.89     48.49 o
  -9   4   4      157.89      177.01     54.01 o
  -8   4   4     1447.64     1431.09     56.94 o
  -7   4   4       43.60       52.13     37.39 o
  -6   4   4      223.29      207.63     28.87 o
  -5   4   4     1072.93     1001.79     50.50 o
  -4   4   4    17637.99    17571.41    513.44 o
  -3   4   4     2399.17     2371.60     96.10 o
  -2   4   4     2719.33     2669.95     75.74 o
  -1   4   4     3407.29     3502.83    122.91 o
   0   4   4    36669.06    42847.14   2962.42 o
   1   4   4     9001.23    10647.89    623.71 o
   2   4   4       28.09       41.95     11.74 o
   3   4   4     6817.67     6764.79    226.26 o
   4   4   4    25543.37    25985.85   1088.87 o
   5   4   4      118.69      219.79     45.40 o
   6   4   4     1075.76     1170.65     84.25 o
   7   4   4      572.29      670.62     55.59 o
   8   4   4     1349.92     1532.25    114.04 o
   9   4   4       39.89       18.17     27.74 o
  10   4   4        8.48       24.36     29.82 o
 -11   5   4       78.40       25.76     37.13 o
 -10   5   4       30.15       19.88     33.16 o
  -9   5   4       62.29       82.51     32.27 o
  -8   5   4      771.23      752.44     55.44 o
  -7   5   4      112.67       92.52     29.51 o
  -6   5   4     2610.12     2439.41    103.10 o
  -5   5   4        5.51       43.79     35.61 o
  -4   5   4     3062.11     2524.99     95.48 o
  -3   5   4      276.93      302.00     24.11 o
  -2   5   4     4287.61     4198.91    188.92 o
  -1   5   4      759.05      765.12     32.19 o
   0   5   4     2442.59     2668.31    119.52 o
   1   5   4      570.28      505.91     27.53 o
   2   5   4      995.78     1314.70     51.80 o
   3   5   4      111.05      155.26     17.08 o
   4   5   4     2004.57     1973.08     74.96 o
   5   5   4       53.99      102.14     53.48 o
   6   5   4     3338.62     3288.33    180.07 o
   7   5   4       27.00       34.99     32.39 o
   8   5   4      227.59      303.85     57.07 o
   9   5   4       13.03        0.75     54.26 o
  10   5   4       88.33      129.81     32.13 o
 -10   6   4        0.70       -8.81     27.47 o
  -9   6   4      237.24      191.64     58.01 o
  -8   6   4      691.67      653.60     51.03 o
  -7   6   4       82.65      115.66     30.89 o
  -6   6   4        9.75      -26.91     24.19 o
  -5   6   4     2379.00     2268.47    111.71 o
  -4   6   4    10021.14     9798.23    292.84 o
  -3   6   4     8783.85     8974.85    266.93 o
  -2   6   4     1400.80     1356.51     44.95 o
  -1   6   4    10559.57    13070.19    385.52 o
   0   6   4    30785.56    36820.20   1333.56 o
   1   6   4       49.99       70.73     16.27 o
   2   6   4       79.98      119.08     16.91 o
   3   6   4      132.79      129.85     18.69 o
   4   6   4    15552.57    16693.50    549.83 o
   5   6   4      371.67      405.27     34.59 o
   6   6   4      851.32      882.71     61.50 o
   7   6   4      388.49      400.05     44.83 o
   8   6   4     1082.57     1182.38     81.00 o
   9   6   4      116.19      130.15     44.81 o
 -10   7   4       65.11       72.31     53.41 o
  -9   7   4      238.88      203.18     41.35 o
  -8   7   4     1595.00     1505.44     80.05 o
  -7   7   4       11.64       -9.15     27.96 o
  -6   7   4       37.42      -14.37     37.46 o
  -5   7   4     1129.72     1094.87    119.56 o
  -4   7   4     1716.42     1520.40     57.52 o
  -3   7   4        9.27       15.66     15.32 o
  -2   7   4      128.65      148.86     20.28 o
  -1   7   4      193.81      198.27     20.25 o
   0   7   4      528.83      645.84     35.92 o
   1   7   4     4403.37     4712.90    199.59 o
   2   7   4     5387.05     5858.32    201.24 o
   3   7   4     2643.40     2651.47     97.92 o
   4   7   4       29.97       56.20     20.40 o
   5   7   4      557.42      453.73     31.34 o
   6   7   4      706.85      708.40    130.70 o
   7   7   4       33.95       41.42     31.10 o
   8   7   4      230.61      290.29     45.65 o
   9   7   4      144.57      227.86     47.24 o
 -10   8   4       15.78       24.99     40.27 o
  -9   8   4      244.44      259.69     43.05 o
  -8   8   4      496.95      440.05     45.68 o
  -7   8   4     1434.13     1382.81     72.61 o
  -6   8   4      214.21      174.46     47.06 o
  -5   8   4     2831.78     2550.77    126.09 o
  -4   8   4     7295.85     7108.58    260.25 o
  -3   8   4     2604.89     2553.89     86.85 o
  -2   8   4      152.77      166.94     11.79 o
  -1   8   4     2074.19     2294.64     78.70 o
   0   8   4    15690.95    18179.75    532.57 o
   1   8   4      376.75      409.20     32.60 o
   2   8   4        0.08       -2.97      6.16 o
   3   8   4      285.29      334.33     27.68 o
   4   8   4     7800.42     8002.72    270.51 o
   5   8   4      856.32      873.77     58.67 o
   6   8   4        8.64       32.91     29.40 o
   7   8   4      119.74      185.92     38.58 o
   8   8   4      990.78     1187.65    108.11 o
   9   8   4       54.03       63.48     41.31 o
  -9   9   4       46.95        3.86     36.90 o
  -8   9   4      385.74      374.99     44.30 o
  -7   9   4      702.34      667.83     50.52 o
  -6   9   4      693.37      601.31     45.48 o
  -5   9   4       57.54       75.11     10.93 o
  -4   9   4      878.88      829.13     48.59 o
  -3   9   4     1093.04     1028.38     44.71 o
  -2   9   4      402.22      379.79     40.16 o
  -1   9   4      417.71      418.56     28.02 o
   0   9   4      279.81      337.13     49.91 o
   1   9   4     6055.36     6905.86    238.01 o
   2   9   4     1598.57     1791.82     89.83 o
   3   9   4     1808.40     1989.80     79.32 o
   4   9   4       45.83       55.22     22.24 o
   5   9   4      310.54      286.64     37.45 o
   6   9   4      127.64      143.17     34.35 o
   7   9   4      223.39      281.86     42.17 o
   8   9   4      262.76      274.59     46.85 o
  -9  10   4      374.94      387.06     47.51 o
  -8  10   4      471.23      388.14     45.40 o
  -7  10   4      982.79      839.06     57.89 o
  -6  10   4      337.39      251.52     36.41 o
  -5  10   4      582.85      545.23     46.55 o
  -4  10   4     1917.98     1690.75     76.41 o
  -3  10   4      205.92      232.72     29.79 o
  -2  10   4      113.34       56.06     30.90 o
  -1  10   4      508.66      497.13     44.16 o
   0  10   4     3330.69     3625.88    120.92 o
   1  10   4     1654.13     1911.99     80.43 o
   2  10   4      848.46      390.76     57.07 o
   3  10   4     1848.61     2032.80     82.13 o
   4  10   4      427.82      469.17     34.04 o
   5  10   4      364.97      321.83     40.43 o
   6  10   4       28.44       12.53     32.24 o
   7  10   4      144.37      199.94     40.65 o
   8  10   4      324.06      397.69     53.91 o
  -9  11   4       36.75       24.96     34.45 o
  -8  11   4       43.57       23.80     45.59 o
  -7  11   4     1258.30     1077.45     69.75 o
  -6  11   4       14.26       20.16     32.73 o
  -5  11   4      919.66      716.64     57.60 o
  -4  11   4      211.29      217.23     31.37 o
  -3  11   4     2356.51     2178.21    199.65 o
  -2  11   4      373.07      354.17     39.87 o
  -1  11   4      349.26      364.03     29.56 o
   0  11   4        2.11      -10.36     21.10 o
   1  11   4     1005.58     1096.43     81.34 o
   2  11   4      178.77      186.69     37.38 o
   3  11   4        0.94       -1.62     13.07 o
   4  11   4       17.25       12.39     23.69 o
   5  11   4      518.29      464.80     46.44 o
   6  11   4       36.97       86.00     35.46 o
   7  11   4      143.65      166.48     42.10 o
   8  11   4      135.90       90.11     43.89 o
  -8  12   4      120.51       90.14     38.36 o
  -7  12   4      719.95      635.94     53.35 o
  -6  12   4        4.25       28.43     34.10 o
  -5  12   4      245.97      235.04     40.34 o
  -4  12   4      210.48      219.37     35.22 o
  -3  12   4     1148.98     1069.38     73.10 o
  -2  12   4      235.80      241.87     30.97 o
  -1  12   4     1132.02     1267.69     55.19 o
   0  12   4       83.51       83.42     27.72 o
   1  12   4     6715.78     7224.07    221.98 o
   2  12   4        0.17       -1.12     17.30 o
   3  12   4     1774.40     1868.62     96.27 o
   4  12   4       14.05       -8.32     32.11 o
   5  12   4      309.44      374.71     54.37 o
   6  12   4        0.37       -6.95     17.35 o
   7  12   4      679.34      649.95     61.74 o
  -7  13   4      840.93      824.87     66.61 o
  -6  13   4       62.30       66.82     36.71 o
  -5  13   4      458.79      386.64     73.01 o
  -4  13   4      204.27      158.35     32.22 o
  -3  13   4      993.41      900.83     56.68 o
  -2  13   4      213.33      254.66     32.93 o
  -1  13   4      179.84      153.98     30.14 o
   0  13   4      854.67      805.02     51.08 o
   1  13   4       63.84       58.62     26.10 o
   2  13   4      499.20      588.93     44.26 o
   3  13   4       96.06       12.45     45.16 o
   4  13   4       76.21       52.28     55.82 o
   5  13   4       16.82        9.46     11.77 o
   6  13   4       38.98       19.74     19.14 o
  -7  14   4      268.25      224.03     41.65 o
  -6  14   4        7.74       22.86     57.17 o
  -4  14   4       22.96       23.71     31.21 o
  -3  14   4     3394.20     3142.29    206.94 o
  -2  14   4      394.17      332.82     51.13 o
  -1  14   4     2350.31     2437.64    133.93 o
   0  14   4       31.67       34.37     26.86 o
   1  14   4     3023.45     2797.35    287.30 o
   2  14   4       49.72        7.75     23.97 o
   3  14   4     1920.38     1844.68    111.56 o
   4  14   4      281.93      193.09    146.74 o
   5  14   4     1165.21      774.43     48.12 o
   6  14   4        5.01       98.31     61.55 o
  -6  15   4        4.32       21.87     45.20 o
  -5  15   4        8.40      -87.35    100.50 o
  -4  15   4      124.90       88.99     28.48 o
  -3  15   4      406.39      316.30     47.16 o
  -2  15   4      573.09      468.37     44.76 o
  -1  15   4      453.55      436.88     43.08 o
   0  15   4       95.36      104.61     31.11 o
   1  15   4        0.54      -37.62     43.66 o
   2  15   4       57.37       14.53     27.38 o
   3  15   4        3.57       -9.02     30.94 o
   4  15   4      686.50      713.68     72.99 o
   5  15   4      156.31      131.01     64.36 o
  -4  16   4        8.93      -20.03     40.59 o
  -3  16   4     2545.58     2266.85    237.14 o
  -2  16   4      314.98      290.05     59.89 o
  -1  16   4     3082.55     2981.13    161.34 o
   0  16   4      257.73      233.88     96.23 o
   1  16   4      813.73      692.78    106.85 o
   2  16   4       67.81       19.11     50.82 o
   3  16   4     1076.74     1019.72    121.64 o
  -3  17   4       96.33       27.56     53.74 o
  -2  17   4      299.25      291.12     55.82 o
  -1  17   4       14.75        7.96     45.89 o
   0  17   4       10.81      -46.09     45.93 o
   1  17   4       17.35      -17.02     46.98 o
   2  17   4      994.10     1018.11    126.12 o
 -11   0   5        5.79       27.49     58.32 o
  -9   0   5      768.85      712.48     69.26 o
  -7   0   5      131.09      113.29     40.19 o
  -5   0   5     9965.23     8763.12    299.80 o
  -1   0   5      405.51      488.17     49.57 o
   1   0   5      673.14      624.46     45.82 o
   5   0   5        0.48       -8.55     24.58 o
   7   0   5     1855.69     1890.10     86.98 o
   9   0   5      362.17      579.68     85.40 o
 -11   1   5       42.71       52.24     42.93 o
 -10   1   5      366.91      280.81     61.63 o
  -9   1   5      487.05      534.67     45.15 o
  -8   1   5       91.91       78.75     31.27 o
  -7   1   5      902.55     1126.79     55.62 o
  -6   1   5      572.08      609.06     44.62 o
  -5   1   5     2449.17     2283.77     54.85 o
  -4   1   5       41.96       29.37      8.14 o
  -3   1   5     3478.17     2835.89    155.15 o
  -2   1   5        3.15       32.10      8.60 o
  -1   1   5        4.57       13.53      9.50 o
   1   1   5     5018.47     5091.66    152.18 o
   2   1   5       36.80       18.72     11.09 o
   3   1   5        2.82       10.65     21.75 o
   4   1   5        0.41        2.38     14.20 o
   5   1   5     1575.40     1604.83     60.97 o
   6   1   5       38.36       80.43     18.98 o
   7   1   5      194.91      185.84     28.87 o
   8   1   5        0.63       29.44     26.90 o
   9   1   5      250.22      297.60     36.45 o
  10   1   5        0.08       -6.31     41.15 o
 -11   2   5       14.27       16.19     43.84 o
 -10   2   5        1.04      -42.32     37.25 o
  -9   2   5     1079.31     1000.05     48.91 o
  -8   2   5      340.60      419.47     30.24 o
  -7   2   5       80.70       67.54     20.10 o
  -6   2   5      158.11      151.88     20.71 o
  -5   2   5     9005.90     9067.24    206.38 o
  -4   2   5     6241.46     6296.27    140.72 o
  -3   2   5       23.90       33.24      8.93 o
  -2   2   5      269.06      230.66     13.57 o
  -1   2   5     6401.84     5836.77    201.02 o
   0   2   5    12476.03    13828.40    778.90 o
   1   2   5     2695.30     2441.72    482.19 o
   2   2   5     1735.20      970.43     69.57 o
   3   2   5     9696.99     9794.34    416.07 o
   4   2   5      122.68      155.98     26.25 o
   5   2   5        6.09      -21.94     23.05 o
   6   2   5        2.81       41.46     29.79 o
   7   2   5     2707.39     2822.13    202.25 o
   8   2   5        0.32       -5.72     26.09 o
   9   2   5      138.79      245.10     45.77 o
  10   2   5       75.92       71.39     33.68 o
 -11   3   5       42.00        8.27     40.19 o
 -10   3   5      261.46      277.59     33.80 o
  -9   3   5     1885.18     1891.45     72.12 o
  -8   3   5      249.44      273.34     28.79 o
  -7   3   5      460.24      474.95     28.48 o
  -6   3   5     2484.90     2358.38     70.70 o
  -5   3   5     3444.00     3358.16     98.88 o
  -4   3   5      288.19      226.01     16.66 o
  -3   3   5     1866.31     2011.70     71.78 o
  -2   3   5     3027.89     3156.76    111.07 o
  -1   3   5     1996.26     1878.62     59.46 o
   0   3   5     2353.12     2381.58     98.89 o
   1   3   5     1559.89     1669.03     61.77 o
   2   3   5     1777.25     1756.62     81.48 o
   3   3   5       68.24       81.41     19.22 o
   4   3   5      380.68      415.84     63.85 o
   5   3   5       13.98       -5.00     31.45 o
   6   3   5       13.00        3.73     28.92 o
   7   3   5      400.84      441.15     48.01 o
   8   3   5       42.47       17.67     30.36 o
   9   3   5       11.53        8.91     28.35 o
  10   3   5        7.44      -20.83     35.15 o
 -11   4   5        4.31      -43.74     29.16 o
 -10   4   5       13.24       -2.63     29.26 o
  -9   4   5     1898.02     1894.87     73.31 o
  -8   4   5      113.12      154.03     42.02 o
  -7   4   5      975.01      928.28     74.41 o
  -6   4   5     1150.50      981.74     54.56 o
  -5   4   5     6712.80     6426.67    196.23 o
  -4   4   5     6627.37     7017.08    169.37 o
  -3   4   5     1648.38     1419.64     45.45 o
  -2   4   5     3892.63     4334.80    119.68 o
  -1   4   5    62835.09    73752.95   2119.94 o
   0   4   5    14257.21    16266.10    532.71 o
   1   4   5      175.88      179.68     15.67 o
   2   4   5     7137.62     7141.93    238.41 o
   3   4   5     9213.24     9652.08    410.66 o
   4   4   5      675.41      745.20     64.78 o
   5   4   5      203.16      290.57     38.64 o
   6   4   5      156.02      173.93     33.83 o
   7   4   5     2556.30     2821.12    143.56 o
   8   4   5       65.45       71.64     37.93 o
   9   4   5        0.59       -9.06     34.53 o
 -11   5   5       44.58       20.56     34.42 o
 -10   5   5       57.57       14.14     32.71 o
  -9   5   5     2461.83     2527.18     89.53 o
  -8   5   5       35.65      -13.28     68.95 o
  -7   5   5      197.71      162.15     32.30 o
  -6   5   5       48.46       58.03     24.95 o
  -5   5   5     3977.69     3740.96    136.32 o
  -4   5   5     1031.70     1008.10     41.54 o
  -3   5   5     3660.76     3451.21    109.13 o
  -2   5   5     4155.45     4113.74    127.33 o
  -1   5   5     4035.50     4380.95    134.91 o
   0   5   5      348.85      320.91     21.90 o
   1   5   5     1198.88     1359.48     70.64 o
   2   5   5      229.43      188.98     17.53 o
   3   5   5       11.53        8.58      7.14 o
   4   5   5      203.08      270.27     23.20 o
   5   5   5     3811.68     3642.84    130.55 o
   6   5   5      281.83      335.86     41.02 o
   7   5   5      213.59      322.98     57.07 o
   8   5   5       14.14       24.03     37.18 o
   9   5   5      134.04      223.02     49.11 o
 -10   6   5      156.89      174.18     32.59 o
  -9   6   5     1306.07     1354.29    191.00 o
  -8   6   5      641.96      691.88     53.24 o
  -7   6   5     1448.27     1347.93     74.84 o
  -6   6   5      381.50      309.84     32.83 o
  -5   6   5    10109.67     9418.71    318.41 o
  -4   6   5      244.16      224.44     21.32 o
  -3   6   5      589.68      619.22     30.21 o
  -2   6   5     7618.67     8066.35    241.67 o
  -1   6   5    51428.05    63974.04   1837.14 o
   0   6   5     1894.00     1960.23    134.66 o
   1   6   5      645.81      654.58     41.99 o
   2   6   5       10.50        5.93      6.91 o
   3   6   5    12460.86    12570.15    507.98 o
   4   6   5     1195.95     1262.20     54.02 o
   5   6   5     1163.58     1144.28     52.38 o
   6   6   5      803.84     1045.53     67.87 o
   7   6   5     1014.04     1076.45     72.82 o
   8   6   5      129.05      181.29     42.01 o
   9   6   5        1.13        8.18     41.49 o
 -10   7   5       41.00       44.19     29.89 o
  -9   7   5     1012.85     1007.70     76.54 o
  -8   7   5      214.73      175.41     38.43 o
  -7   7   5      703.03      620.05     47.12 o
  -6   7   5     1647.62     1403.22     84.99 o
  -5   7   5     3342.33     3197.27    120.52 o
  -4   7   5     1954.96     2141.25     96.47 o
  -3   7   5     1715.90     1760.38     67.79 o
  -2   7   5       10.36       22.41     18.04 o
  -1   7   5     1590.08     1773.31     63.06 o
   0   7   5     1968.30     2200.96     84.67 o
   1   7   5     3254.85     3333.39    120.30 o
   2   7   5      976.91      978.47     45.32 o
   3   7   5       18.45       35.50     16.82 o
   4   7   5       18.79       21.89      7.68 o
   5   7   5      720.57      680.08     64.51 o
   6   7   5       99.35       71.08     30.36 o
   7   7   5      113.99      104.02     34.57 o
   8   7   5      127.71      118.22     45.20 o
   9   7   5        2.83       47.61     40.79 o
 -10   8   5      143.90      104.02     54.67 o
  -9   8   5      283.78      235.23     41.35 o
  -8   8   5      822.92      795.26     57.15 o
  -7   8   5        0.47        6.12     30.02 o
  -6   8   5      568.28      522.16     40.05 o
  -5   8   5     9742.15     8592.62    375.66 o
  -4   8   5        9.83       40.46     18.56 o
  -3   8   5      176.97      148.59     20.18 o
  -2   8   5     2684.87     2801.04    136.71 o
  -1   8   5     5541.41     6129.97    188.06 o
   0   8   5        7.21      -17.77     18.03 o
   1   8   5     1403.30     1423.12     62.54 o
   2   8   5       69.73      101.56     23.97 o
   3   8   5    11507.15    12623.49    420.67 o
   4   8   5     1886.58     2014.38     80.32 o
   5   8   5       79.77       90.66     23.55 o
   6   8   5      912.04     1128.84     72.21 o
   7   8   5      602.94      705.66     59.56 o
   8   8   5      223.75      343.59     50.08 o
  -9   9   5       80.94       47.92     37.53 o
  -8   9   5     1002.93      930.43     63.40 o
  -7   9   5       26.05       11.47     30.29 o
  -6   9   5      105.87      129.21     44.41 o
  -5   9   5      883.08      904.02     60.93 o
  -4   9   5     1125.80     1039.57     66.95 o
  -3   9   5      144.86      115.47     21.84 o
  -2   9   5     1408.77     1414.54     56.55 o
  -1   9   5      257.02      265.55     32.05 o
   0   9   5     3406.05     3589.43    116.43 o
   1   9   5      447.41      485.12     36.48 o
   2   9   5      258.87      309.80     18.64 o
   3   9   5       91.52      115.03     25.16 o
   4   9   5      195.34      231.17     27.39 o
   5   9   5      500.19      519.04     47.93 o
   6   9   5      306.34      336.30     43.13 o
   7   9   5       25.60       31.53     34.66 o
   8   9   5       36.70       35.28     38.25 o
  -9  10   5      170.04      113.50     39.17 o
  -8  10   5      115.51       93.49     36.37 o
  -7  10   5       28.62      -38.62     51.96 o
  -6  10   5     1304.45     1128.02     73.51 o
  -5  10   5     2538.11     2246.28    116.18 o
  -4  10   5      295.57      287.60     44.44 o
  -3  10   5      202.60      243.14     32.10 o
  -2  10   5     1179.69     1320.93     55.37 o
  -1  10   5       87.48       87.40     20.83 o
   0  10   5      542.30      539.31     33.36 o
   1  10   5      588.45      520.47     39.01 o
   2  10   5     5180.08     5923.54    209.55 o
   3  10   5     2089.30     2077.02     84.85 o
   4  10   5      444.89      465.44     34.88 o
   5  10   5      128.38      143.51     38.74 o
   6  10   5      282.84      312.16     42.19 o
   7  10   5      392.95      424.12     49.57 o
   8  10   5       96.32      147.18     44.90 o
  -8  11   5      967.88      894.94     63.03 o
  -7  11   5       23.18       27.60     79.36 o
  -6  11   5      440.53      351.53     87.07 o
  -5  11   5        2.63      -34.47     50.20 o
  -4  11   5      113.13      161.28     25.09 o
  -3  11   5      103.10       53.69     38.15 o
  -2  11   5      651.13      610.12     38.24 o
  -1  11   5      120.83      131.34     24.34 o
   0  11   5      609.46      586.12     35.52 o
   1  11   5      119.17      140.43     47.71 o
   2  11   5        0.27      -16.18     53.79 o
   3  11   5       19.64        6.58      9.95 o
   4  11   5        0.21        6.20     12.65 o
   5  11   5       30.35       10.65     19.24 o
   6  11   5      340.80      299.48     63.47 o
   7  11   5       70.75       12.99     29.09 o
  -8  12   5       87.90       35.06     36.31 o
  -7  12   5       73.42       66.15     36.21 o
  -6  12   5      820.21      712.67     62.05 o
  -5  12   5       63.48       89.82     17.31 o
  -4  12   5     1615.92     1494.67    140.18 o
  -3  12   5        0.73      -49.17     52.04 o
  -2  12   5     1114.75     1177.06     53.73 o
  -1  12   5      239.74      239.32     27.96 o
   0  12   5     2443.17     2576.85     96.87 o
   1  12   5      871.07      993.19     48.46 o
   2  12   5     5254.87     6144.75    218.95 o
   3  12   5        7.65       -0.90      8.51 o
   4  12   5      138.56      103.64     39.88 o
   5  12   5       28.78       55.95     36.98 o
   6  12   5      408.24      431.54     49.22 o
   7  12   5      144.64      119.92     46.01 o
  -7  13   5        3.65       12.94     45.20 o
  -6  13   5      243.88      281.46     52.30 o
  -5  13   5        2.53      -23.53     39.16 o
  -4  13   5      495.33      490.39     48.08 o
  -3  13   5       58.63       29.26     28.91 o
  -2  13   5      157.22      238.10     92.35 o
  -1  13   5       89.22      103.38     27.06 o
   0  13   5        3.40        9.03     26.22 o
   1  13   5      271.65      253.50     30.36 o
   2  13   5       63.21       51.12     36.31 o
   3  13   5        3.70       -0.83     12.22 o
   4  13   5        3.13        1.44      9.82 o
   5  13   5      121.48      163.18     44.01 o
   6  13   5      214.68      288.73     93.42 o
  -6  14   5      749.05      594.81     39.96 o
  -5  14   5       38.20      154.69     78.43 o
  -4  14   5     2994.85     2716.01    149.42 o
  -3  14   5       88.65       85.86     32.90 o
  -2  14   5     2273.86     2316.64    105.16 o
  -1  14   5      961.22      959.53     60.13 o
   0  14   5     2830.62     3068.13    108.34 o
   1  14   5      599.96      627.03     49.33 o
   2  14   5     2388.22     2364.32    100.15 o
   3  14   5        5.27      -20.08     48.97 o
   4  14   5     1254.88     1388.28     97.58 o
  -6  15   5       18.04       37.16     73.73 o
  -5  15   5       11.70      -18.38     39.05 o
  -4  15   5     1057.47     1022.51     89.01 o
  -3  15   5      284.47      224.09     50.86 o
  -2  15   5      892.97      924.44     61.97 o
  -1  15   5        0.06      -14.25     32.15 o
   0  15   5        6.81       -8.91     40.02 o
   1  15   5       88.88       78.91     33.64 o
   2  15   5        2.55      -10.89     23.80 o
   3  15   5      243.63      178.92     52.70 o
   4  15   5        1.96      -11.85     51.94 o
  -4  16   5     1128.62     1042.68    109.35 o
  -3  16   5       75.76      102.05     46.41 o
  -2  16   5     2542.56     2315.05    134.92 o
  -1  16   5      429.55      375.67     59.44 o
   0  16   5     2060.99     2059.47    124.04 o
   1  16   5      154.79      142.75     38.13 o
   2  16   5      542.15      515.42     49.26 o
   3  16   5      157.42       35.32     52.27 o
  -2  17   5      180.68      139.10     49.73 o
  -1  17   5        1.21       -4.63     44.07 o
   0  17   5       98.42       90.36    104.46 o
   1  17   5      861.91      883.51     82.48 o
 -10   0   6      204.84      153.11     53.78 o
  -8   0   6     1003.90     1107.22     81.03 o
  -6   0   6     8891.02     9875.98    355.22 o
  -4   0   6     1110.45     1057.46    213.29 o
  -2   0   6     4524.50     3959.65    175.26 o
   2   0   6    27033.73    30052.44   1772.55 o
   4   0   6      385.75      352.01     32.91 o
   6   0   6     2596.16     2885.39    117.40 o
   8   0   6      200.20      301.58     41.30 o
 -11   1   6        3.53       -0.26     38.94 o
 -10   1   6      306.13      343.21     47.28 o
  -9   1   6       10.65      -44.87     29.91 o
  -8   1   6     1670.88     1763.46     76.33 o
  -7   1   6       12.14       -8.14     25.94 o
  -6   1   6     3904.01     3835.00    100.93 o
  -5   1   6        3.90        7.13     14.17 o
  -4   1   6     3345.92     3830.07    175.37 o
  -3   1   6     5501.96     5563.15    159.90 o
  -2   1   6      360.20      293.70     13.96 o
  -1   1   6      625.89      536.00     21.65 o
   0   1   6     1910.58     1879.41    119.15 o
   2   1   6      271.37      243.61     30.07 o
   3   1   6     1649.53     1424.04     58.64 o
   4   1   6      526.58      575.70     29.74 o
   5   1   6        6.98      -26.45     18.59 o
   6   1   6      106.35      135.81     21.02 o
   7   1   6       87.06       87.30     30.87 o
   8   1   6        6.55       45.54     27.37 o
   9   1   6        0.31       20.89     40.61 o
 -11   2   6        2.78      -16.73     39.08 o
 -10   2   6      195.84      221.91     45.40 o
  -9   2   6       33.85      -41.86     31.36 o
  -8   2   6       48.62        0.57     35.98 o
  -7   2   6       51.90       32.88     20.88 o
  -6   2   6    10546.20    11266.69    257.56 o
  -5   2   6    10859.32    10642.02    260.48 o
  -4   2   6       70.91       73.68     15.54 o
  -3   2   6     3122.68     3164.18     77.98 o
  -2   2   6    19310.56    20334.32    459.62 o
  -1   2   6      255.80      181.47     14.15 o
   0   2   6      174.12      159.54     16.99 o
   1   2   6       55.18       67.38     10.66 o
   2   2   6    26114.12    10454.12    625.08 o
   3   2   6     3406.45     3656.11    162.81 o
   4   2   6       84.44      107.48     23.13 o
   5   2   6      490.95      378.85     53.01 o
   6   2   6     4146.55     4621.96    214.59 o
   7   2   6        3.06       18.44     24.93 o
   8   2   6       93.76      131.87     29.04 o
   9   2   6      211.00      256.64     36.72 o
 -11   3   6       30.43       -5.38     40.54 o
 -10   3   6      851.34      918.88     66.79 o
  -9   3   6      197.23      195.62     31.01 o
  -8   3   6       97.68      120.15     24.26 o
  -7   3   6     1112.17      956.88     49.99 o
  -6   3   6     4171.96     4162.57    103.58 o
  -5   3   6      175.56      199.57     18.83 o
  -4   3   6     1375.68     1361.89     39.73 o
  -3   3   6     5722.57     6121.04    167.18 o
  -2   3   6     2884.50     1335.98     93.52 o
  -1   3   6     1599.48     1562.46     92.86 o
   0   3   6     1381.49      825.04     63.74 o
   1   3   6        9.68       13.19      6.52 o
   2   3   6      410.99      363.04     26.20 o
   3   3   6     2329.18     2368.88    109.74 o
   4   3   6      159.15      154.18     25.27 o
   5   3   6        1.51       28.77     27.49 o
   6   3   6      494.13      478.62     48.23 o
   7   3   6       25.20       74.21     34.68 o
   8   3   6       10.88       47.30     27.45 o
   9   3   6        4.16      -22.76     28.75 o
 -11   4   6        4.45      -39.52     40.35 o
 -10   4   6      512.07      489.89     40.31 o
  -9   4   6       33.12       23.97     27.56 o
  -8   4   6     1147.33     1204.64     51.93 o
  -7   4   6       34.88       42.93     20.19 o
  -6   4   6     4830.60     4685.29    152.74 o
  -5   4   6     6662.71     6410.28    196.60 o
  -4   4   6        0.93       -2.67     10.55 o
  -3   4   6     1972.00     1933.23     59.33 o
  -2   4   6    53905.82    59404.07   1579.72 o
  -1   4   6      828.30      732.78     42.14 o
   0   4   6       72.47       73.45     12.94 o
   1   4   6     2082.95     2439.10    120.23 o
   2   4   6     8723.70     9260.67    306.92 o
   3   4   6     2340.01     2470.82    114.61 o
   4   4   6       22.16       53.59     22.74 o
   5   4   6      802.22      690.28     50.06 o
   6   4   6     3254.51     3705.02    175.56 o
   7   4   6       17.28       55.88     33.88 o
   8   4   6       63.94      103.31     39.49 o
   9   4   6       93.69       57.71     35.25 o
 -10   5   6     1114.32     1221.54     58.30 o
  -9   5   6      607.10      580.74     39.66 o
  -8   5   6      165.86      204.39     36.50 o
  -7   5   6      910.93      882.02     56.00 o
  -6   5   6     1859.63     1784.24     67.77 o
  -5   5   6     1605.88     1603.25     59.86 o
  -4   5   6      259.44      305.68     20.43 o
  -3   5   6      539.29      435.31     22.26 o
  -2   5   6     6044.73     6434.90    174.86 o
  -1   5   6     1315.12     1527.59    110.04 o
   0   5   6     4914.15     5280.95    194.35 o
   1   5   6      113.45       92.52     23.08 o
   2   5   6       30.89       10.98     10.88 o
   3   5   6       65.52       70.50     16.71 o
   4   5   6       64.12       68.67     18.67 o
   5   5   6      183.77      181.16     23.96 o
   6   5   6      216.41      224.96     37.40 o
   7   5   6      119.48      105.51     35.17 o
   8   5   6        8.40       45.42     38.14 o
   9   5   6       35.87       39.27     44.67 o
 -10   6   6      416.70      403.59     38.68 o
  -9   6   6      493.87      481.93     37.65 o
  -8   6   6      757.30      712.68     54.99 o
  -7   6   6       64.80       40.08     29.32 o
  -6   6   6     1010.10      886.89     48.53 o
  -5   6   6        9.78       27.88     18.37 o
  -4   6   6      677.81      661.81     33.14 o
  -3   6   6      759.38      762.63     34.59 o
  -2   6   6    33217.54    38030.16   1262.30 o
  -1   6   6     5736.01     5865.73    178.57 o
   0   6   6      407.84      390.01     26.41 o
   2   6   6     4872.81     4838.19    166.96 o
   3   6   6      342.12      290.24     21.03 o
   4   6   6      309.33      338.97     26.62 o
   5   6   6      641.86      752.34     40.34 o
   6   6   6      833.14      983.44     49.91 o
   7   6   6       53.17      102.70     49.78 o
   8   6   6        5.77       80.52     39.40 o
   9   6   6       45.98       35.44     73.31 o
 -10   7   6      505.11      579.62     43.36 o
  -9   7   6      589.50      561.96     75.56 o
  -8   7   6        0.70      -23.58     32.28 o
  -7   7   6      121.06       87.97     43.76 o
  -6   7   6     3226.16     3078.05    151.82 o
  -5   7   6     2705.88     2576.60     90.15 o
  -4   7   6        1.93        3.55     20.63 o
  -3   7   6      257.01      257.38     22.64 o
  -2   7   6     5111.32     4977.14    271.93 o
  -1   7   6      181.98      171.52     19.57 o
   0   7   6      904.99      963.07     48.94 o
   1   7   6       17.28       11.28     25.19 o
   2   7   6        1.67        0.82      6.67 o
   3   7   6     1960.92     2039.57     79.58 o
   4   7   6       18.76       12.37      7.34 o
   5   7   6       42.52       44.47     21.92 o
   6   7   6       48.87       33.84     30.43 o
   7   7   6       47.90      111.74     35.49 o
   8   7   6        1.00       16.15     36.80 o
 -10   8   6      104.58       40.63     37.21 o
  -9   8   6      358.60      358.41     46.68 o
  -8   8   6       11.04        9.39     33.52 o
  -7   8   6      527.21      482.95     44.77 o
  -6   8   6     2705.68     2360.89    179.23 o
  -5   8   6      363.79      349.44     29.47 o
  -4   8   6      381.39      412.23     28.58 o
  -3   8   6     2279.68     2268.81     80.20 o
  -2   8   6     4156.54     4420.17    157.54 o
  -1   8   6     2542.35     2630.54     99.33 o
   0   8   6     1076.30     1071.49     45.08 o
   1   8   6     1702.64     1752.44     81.18 o
   2   8   6    10421.39    11347.41    381.73 o
   3   8   6      263.89      311.84     27.95 o
   4   8   6      183.78      191.08     22.44 o
   5   8   6     1527.15     1918.76     79.28 o
   6   8   6      471.31      488.56     46.83 o
   7   8   6      263.11      422.21     50.33 o
   8   8   6        1.92       21.79     39.47 o
  -9   9   6      456.80      381.74     48.53 o
  -8   9   6      287.39      265.74     42.03 o
  -7   9   6       71.80       52.44     33.20 o
  -6   9   6     1757.18     1491.30     88.58 o
  -5   9   6     1410.11     1363.40     58.05 o
  -4   9   6      262.63      203.79     24.49 o
  -3   9   6     1600.16     1716.30     74.37 o
  -2   9   6      970.85     1076.80     76.21 o
  -1   9   6      495.81      509.48     30.65 o
   0   9   6       81.75       64.51     19.86 o
   1   9   6       29.77       21.19     32.23 o
   2   9   6      704.09      728.17     53.84 o
   3   9   6      800.72      700.84     63.79 o
   4   9   6        0.59        1.22      6.55 o
   5   9   6      573.13      535.42     49.01 o
   6   9   6        0.75       -4.38     11.67 o
   7   9   6        0.23      -21.69     14.46 o
   8   9   6        3.80       -8.97     39.08 o
  -9  10   6        1.21      -16.46     48.46 o
  -8  10   6      106.23       91.66     37.74 o
  -7  10   6     1244.29     1192.42     69.89 o
  -6  10   6     1861.15     1598.31     93.02 o
  -5  10   6      313.69      344.62     34.26 o
  -4  10   6       39.12       45.32     21.53 o
  -3  10   6     1668.34     1539.19    101.13 o
  -2  10   6      126.55      119.63     25.62 o
  -1  10   6       98.40      108.33     22.55 o
   0  10   6        0.17        0.74     20.77 o
   1  10   6     3397.71     3736.22    138.82 o
   2  10   6     5162.44     5486.70    223.90 o
   3  10   6      516.11      562.95     39.89 o
   4  10   6        2.09       10.98     11.58 o
   5  10   6      917.09     1065.65     70.56 o
   6  10   6      354.35      403.37     47.02 o
   7  10   6      272.00      334.99     47.56 o
  -8  11   6       61.61       95.75     37.42 o
  -7  11   6        9.51       31.41     35.92 o
  -6  11   6       38.97       79.67     19.32 o
  -5  11   6      321.07      352.12     36.17 o
  -4  11   6       64.26       33.05     44.94 o
  -3  11   6       48.39       11.93     57.54 o
  -2  11   6        1.13        9.53     21.82 o
  -1  11   6     1351.80     1339.35     56.81 o
   0  11   6       71.38       81.41     27.56 o
   1  11   6        3.61       18.63     12.00 o
   2  11   6      282.64      295.43     38.22 o
   3  11   6      269.65      285.16     40.68 o
   4  11   6      107.78      105.87     39.08 o
   5  11   6      160.79      158.14     36.50 o
   6  11   6        9.62       28.30     34.26 o
   7  11   6       41.45        5.92     19.16 o
  -8  12   6       14.12        9.57     66.82 o
  -7  12   6      729.38      613.75     75.38 o
  -6  12   6       38.27       33.89     38.16 o
  -5  12   6     2164.95     2061.42    118.95 o
  -4  12   6       52.59       82.36     30.27 o
  -3  12   6      774.20      807.78     45.32 o
  -2  12   6      502.27      507.95     35.78 o
  -1  12   6      300.28      369.20     31.84 o
   0  12   6      543.74      537.89     48.37 o
   1  12   6     3753.65     4044.93    134.18 o
   2  12   6      203.48      240.17     37.29 o
   3  12   6      687.44      708.00     50.41 o
   4  12   6        8.79       12.76      9.58 o
   5  12   6      483.47      581.74     98.00 o
   6  12   6      401.61      465.00     56.14 o
  -7  13   6       22.67       46.30     38.88 o
  -6  13   6        2.16       -5.57     45.93 o
  -5  13   6      793.66      939.29     88.84 o
  -4  13   6       68.66       78.40     31.38 o
  -3  13   6      716.46      657.16     50.77 o
  -2  13   6       64.10       49.64     26.28 o
  -1  13   6      221.32      250.16     41.97 o
   0  13   6      180.43      207.27     31.11 o
   1  13   6        1.04      -14.96     25.09 o
   2  13   6       87.71       81.80     34.13 o
   3  13   6      147.74      118.49     34.81 o
   4  13   6       52.23      129.14     59.57 o
   5  13   6       43.17        0.97     47.88 o
   6  13   6      393.20      476.75    102.59 o
  -6  14   6        0.60        4.59     44.37 o
  -5  14   6     1549.09     1531.16    140.41 o
  -4  14   6        2.13       66.78     45.62 o
  -3  14   6     1456.70     1512.85    121.55 o
  -2  14   6     1322.17     1248.20     60.38 o
  -1  14   6     2399.81     2449.93     92.95 o
   0  14   6       79.22       41.76     29.12 o
   1  14   6     3095.92     3212.22    112.53 o
   2  14   6        4.35       32.73     34.77 o
   3  14   6      868.02      930.57     78.02 o
   4  14   6        0.02       -6.40     62.78 o
   5  14   6      721.33      637.15     80.40 o
  -5  15   6     1025.64      993.14     64.76 o
  -4  15   6       69.45       54.48     36.01 o
  -3  15   6      474.15      489.52     87.55 o
  -2  15   6       73.76       88.12     34.46 o
  -1  15   6      149.80      166.61     39.00 o
   0  15   6      504.42      544.67     41.39 o
   1  15   6        0.04      -35.16     25.33 o
   2  15   6       36.65       -6.62     25.24 o
   3  15   6      123.50      148.63     49.05 o
   4  15   6      134.85       96.02     60.82 o
  -4  16   6        7.54       39.45     35.34 o
  -3  16   6     1152.21     1081.06     82.03 o
  -2  16   6      314.01      253.73     41.86 o
  -1  16   6     3042.88     3074.60    134.76 o
   0  16   6      100.90      145.60     37.68 o
   1  16   6      606.31      568.66     41.98 o
   2  16   6      112.33       14.72     50.97 o
 -11   0   7      237.63      308.42     64.07 o
  -9   0   7       66.91       13.71     45.05 o
  -7   0   7     3482.89     3570.29    136.29 o
  -5   0   7       88.33       60.70     52.80 o
  -3   0   7     1061.88      805.31     68.01 o
  -1   0   7      315.13      201.42     34.78 o
   1   0   7    26119.71    27892.04   1642.59 o
   3   0   7      420.17      375.55     44.37 o
   5   0   7     4430.35     5308.00    195.78 o
   7   0   7       13.39       -0.10     31.01 o
   9   0   7      506.18      974.18    113.31 o
 -11   1   7      631.88      695.80     60.92 o
 -10   1   7       15.98      -51.13     34.09 o
  -9   1   7      259.73      235.82     37.52 o
  -8   1   7        0.05      -41.96     27.98 o
  -7   1   7     1858.55     1882.74     57.92 o
  -6   1   7       48.59       27.21     16.72 o
  -5   1   7       20.12       28.59      9.89 o
  -4   1   7     2543.37     2431.26     76.49 o
  -3   1   7      980.63      845.14     46.31 o
  -2   1   7     1679.47     1733.99     62.59 o
  -1   1   7     3139.66     2854.86     88.88 o
   0   1   7       15.13        1.52      2.82 o
   1   1   7      748.15      664.45     24.12 o
   2   1   7     3143.56     2978.30     93.70 o
   3   1   7     5568.88     5507.76    170.19 o
   4   1   7       17.64       -2.78     31.35 o
   5   1   7        9.26      -31.26     21.38 o
   6   1   7      865.45     1058.43     41.10 o
   7   1   7       88.31       39.27     26.08 o
   8   1   7        4.49      -14.00     28.91 o
   9   1   7      192.37      329.98     42.32 o
 -11   2   7      252.07      197.42     47.42 o
 -10   2   7      307.45      284.49     45.98 o
  -9   2   7       32.64       43.88     34.12 o
  -8   2   7       26.34       -1.18     29.30 o
  -7   2   7     4297.60     4440.99    142.26 o
  -6   2   7     2386.03     2116.43     58.69 o
  -5   2   7      107.87       45.12     18.41 o
  -4   2   7      536.47      515.13     25.50 o
  -3   2   7    16450.20    16757.52    470.13 o
  -2   2   7     3425.95     3644.31    100.56 o
  -1   2   7        3.36        3.96     10.64 o
   0   2   7       70.52       63.76     21.76 o
   1   2   7    23347.62    25035.66   1043.35 o
   2   2   7     7549.93     7875.42    281.64 o
   4   2   7      420.21      430.50     35.90 o
   5   2   7     7498.50     8663.26    378.15 o
   6   2   7      171.16      171.51     36.74 o
   7   2   7       74.22      197.35     38.46 o
   8   2   7        1.57        7.56     28.29 o
   9   2   7      350.84      607.00     47.36 o
 -11   3   7      485.65      596.51     59.28 o
 -10   3   7      133.40      156.23     42.07 o
  -9   3   7      140.26      124.32     39.00 o
  -8   3   7       26.02       21.16     23.99 o
  -7   3   7     1997.89     1970.64     64.61 o
  -6   3   7      792.43      836.75     33.10 o
  -5   3   7     1861.11     1823.18     62.26 o
  -4   3   7     2806.25     2746.44     62.45 o
  -3   3   7     4055.11     4117.97    112.84 o
  -2   3   7     4163.48     3658.21    220.85 o
  -1   3   7     1083.77     1064.34     39.23 o
   0   3   7      251.22      149.18     20.24 o
   1   3   7      751.70      641.32     28.78 o
   3   3   7      272.34      274.36     28.23 o
   4   3   7        8.01       24.86     25.30 o
   5   3   7      528.24      522.61     46.02 o
   6   3   7     1478.89     1538.47     89.23 o
   7   3   7       81.21       95.76     37.31 o
   8   3   7       43.28       58.02     29.34 o
   9   3   7       56.87       77.15     42.40 o
 -11   4   7      158.10      113.09     51.99 o
 -10   4   7      111.62      100.76     30.58 o
  -9   4   7       40.50       10.34     29.98 o
  -8   4   7       93.27       43.87     24.17 o
  -7   4   7     1857.99     1783.37     66.63 o
  -6   4   7      750.71      591.84     27.51 o
  -5   4   7      269.73      283.40     18.84 o
  -4   4   7      819.76      790.95     31.73 o
  -3   4   7    19235.47    20972.22    554.60 o
  -2   4   7      370.07      382.51     30.72 o
  -1   4   7      643.39      503.40     27.16 o
   0   4   7      189.49      211.42     31.24 o
   1   4   7    12361.70    13876.48   1084.47 o
   2   4   7     1857.58     1794.83     67.34 o
   3   4   7      256.67      301.67     28.06 o
   4   4   7      198.49      181.29     28.16 o
   5   4   7     4613.96     5387.64    241.77 o
   6   4   7        5.92       19.85     33.12 o
   7   4   7      363.22      556.53     70.30 o
   8   4   7       22.29      -14.66     39.99 o
   9   4   7      226.87      256.17     37.03 o
 -10   5   7      255.36      343.33     37.16 o
  -9   5   7      124.52      154.22     30.11 o
  -8   5   7      277.97      269.19     30.84 o
  -7   5   7     1123.07     1130.13    101.85 o
  -6   5   7       26.44       27.31      9.16 o
  -5   5   7      855.64      915.44     31.52 o
  -4   5   7       76.00       46.99     15.06 o
  -3   5   7     4583.03     4560.17    128.01 o
  -2   5   7     1459.52     1551.73     69.36 o
  -1   5   7     2491.84     2595.44     83.57 o
   0   5   7       32.74       26.01     13.86 o
   1   5   7      428.43      376.43     24.12 o
   2   5   7      641.11      612.94     31.14 o
   3   5   7      813.81      816.87     34.88 o
   4   5   7       50.98       76.51     19.60 o
   5   5   7      141.31      206.39     25.94 o
   6   5   7       21.66       36.75     31.20 o
   7   5   7      381.04      377.78     46.81 o
   8   5   7       10.69      -26.67     38.65 o
   9   5   7       11.06      -44.16     64.36 o
 -10   6   7      119.71       87.58     31.57 o
  -9   6   7       33.50       20.27     38.87 o
  -8   6   7      269.30      168.47     56.45 o
  -7   6   7      429.59      338.24     40.13 o
  -6   6   7       42.13       33.70     12.35 o
  -5   6   7      143.48      145.45     21.06 o
  -4   6   7     1318.57     1435.28     49.44 o
  -3   6   7     9006.11     9317.66    253.11 o
  -2   6   7     5315.86     5521.17    170.16 o
  -1   6   7      117.32      116.72     19.28 o
   0   6   7     2976.65     2997.64    112.85 o
   1   6   7     8447.93     8705.01    353.56 o
   2   6   7       32.13       42.27     16.74 o
   3   6   7        0.25       -5.44      6.03 o
   4   6   7      181.54      184.37     22.71 o
   5   6   7     1138.73     1176.59     54.16 o
   6   6   7       50.23       79.32     24.71 o
   7   6   7      107.92      129.14     36.82 o
   8   6   7      218.81      349.40     59.05 o
 -10   7   7      198.00      192.17     33.12 o
  -9   7   7       75.84       76.74     29.69 o
  -8   7   7      282.02      265.97     42.40 o
  -7   7   7     2168.48     2006.28    123.03 o
  -6   7   7       28.22       31.37      9.77 o
  -5   7   7        6.00       16.58     20.30 o
  -4   7   7      706.81      677.35     35.34 o
  -3   7   7     1885.33     1841.72     67.12 o
  -2   7   7      780.73      674.41     41.37 o
  -1   7   7       90.82       88.95     27.87 o
   0   7   7     1120.04     1054.71     48.61 o
   1   7   7      147.22      128.70     23.01 o
   2   7   7     2408.76     2555.34     96.41 o
   3   7   7       17.45       40.05     19.89 o
   4   7   7       83.30       61.68     18.09 o
   5   7   7       10.62       -2.76     13.05 o
   6   7   7      362.08      377.97     43.57 o
   7   7   7       35.80       23.90     32.68 o
   8   7   7        0.43       10.32     37.62 o
 -10   8   7        4.69      -19.15     31.81 o
  -9   8   7       52.64      -10.36     37.85 o
  -8   8   7      707.55      703.80     57.31 o
  -7   8   7      697.03      623.29     49.98 o
  -6   8   7      226.55      273.23     33.32 o
  -5   8   7     1081.29      856.46     43.09 o
  -4   8   7     1808.32     1999.45     74.88 o
  -3   8   7     5670.47     5630.89    270.82 o
  -2   8   7     3193.49     3530.34    115.82 o
  -1   8   7      109.77      128.66     21.87 o
   0   8   7     2822.16     3062.60    100.89 o
   1   8   7     5935.81     6626.59    229.36 o
   2   8   7      180.05      236.43     26.60 o
   3   8   7      395.92      398.44     30.91 o
   4   8   7     1477.19     1577.59     68.09 o
   5   8   7     1672.67     1796.45     76.40 o
   6   8   7      481.74      593.06     51.69 o
   7   8   7        7.71       62.25     35.53 o
   8   8   7      479.47      782.68     68.97 o
  -9   9   7      169.92      118.08     41.98 o
  -8   9   7       17.11       18.50     55.88 o
  -7   9   7      950.67      931.64     66.29 o
  -6   9   7     2446.99     2256.77    120.68 o
  -5   9   7       15.63       15.64     21.80 o
  -4   9   7      221.41      244.26     27.21 o
  -3   9   7     2387.49     2488.87    100.26 o
  -2   9   7      565.02      573.10     34.15 o
  -1   9   7      892.25      891.68     42.26 o
   0   9   7      185.10      168.90     22.14 o
   1   9   7       30.64       31.57     25.17 o
   2   9   7     1313.44     1319.96     77.19 o
   3   9   7     1031.56     1174.55     57.46 o
   4   9   7       32.20       29.64     24.05 o
   5   9   7       24.84        9.14      9.01 o
   6   9   7       78.02      115.63     36.48 o
   7   9   7       23.05       47.21     36.78 o
  -9  10   7        7.70      -25.18     43.93 o
  -8  10   7      726.96      701.85     58.05 o
  -7  10   7      255.73      329.14     52.10 o
  -6  10   7      858.20      857.94     65.01 o
  -5  10   7      578.00      501.00     37.20 o
  -4  10   7     1114.88     1280.00     64.15 o
  -3  10   7      981.60     1052.43     83.73 o
  -2  10   7      519.83      591.49     38.80 o
  -1  10   7       40.98        5.16     20.72 o
   0  10   7     1662.72     1745.05     66.73 o
   1  10   7     2481.92     2579.77    127.32 o
   2  10   7     1813.70     2084.44     88.87 o
   3  10   7      332.89      315.10     35.18 o
   4  10   7     2052.59     2463.71     99.22 o
   5  10   7     1157.58     1406.20     85.35 o
   6  10   7      337.95      426.88     49.05 o
   7  10   7        4.68        2.84     21.05 o
  -8  11   7       59.64       -9.82     65.21 o
  -7  11   7       25.53       20.43     35.09 o
  -6  11   7     1559.63     1397.59    102.38 o
  -5  11   7        0.42       -8.86     30.07 o
  -4  11   7     1272.65     1224.91     97.73 o
  -3  11   7     1131.50     1115.84     53.76 o
  -2  11   7      240.57      250.43     34.12 o
  -1  11   7       66.40       43.30     22.54 o
   0  11   7      155.20      160.24     25.11 o
   1  11   7       96.31       50.94     17.80 o
   2  11   7       69.56       40.83     31.33 o
   3  11   7      730.08      827.91     62.92 o
   4  11   7       86.09      138.39     43.22 o
   5  11   7        4.56       19.52      9.78 o
   6  11   7       34.97       14.74      9.63 o
  -8  12   7      431.02      419.06     62.69 o
  -7  12   7      143.23      102.08     45.19 o
  -6  12   7      915.82      882.47     69.75 o
  -5  12   7       20.51       29.75     32.66 o
  -4  12   7      930.98      817.14     48.71 o
  -3  12   7      263.36      294.74     32.19 o
  -2  12   7      565.42      581.17     39.12 o
  -1  12   7      633.92      632.45     39.92 o
   0  12   7     1836.41     1973.86     76.14 o
   1  12   7     1116.47     1182.67     54.46 o
   2  12   7     1281.72     1463.79     72.30 o
   3  12   7      116.59       38.06     80.33 o
   5  12   7      535.97      609.46     86.23 o
   6  12   7      127.73      150.81     63.74 o
  -7  13   7       39.84       28.11     42.82 o
  -6  13   7      837.47      805.37     65.00 o
  -4  13   7      994.99      990.58    100.24 o
  -3  13   7       46.47       24.39     27.23 o
  -2  13   7      667.97      640.19     42.67 o
  -1  13   7      742.25      810.45     47.28 o
   0  13   7        2.30      -26.80     27.01 o
   1  13   7       45.85       46.45     26.18 o
   2  13   7       39.24        6.32     36.51 o
   3  13   7       19.35       11.24     14.78 o
   4  13   7        5.06        0.77     10.72 o
   5  13   7      391.40      349.51     74.57 o
  -6  14   7      503.16      290.05     51.55 o
  -5  14   7       63.39       84.14     34.73 o
  -4  14   7     1182.80     1156.22     68.62 o
  -3  14   7      364.98      365.13     40.04 o
  -2  14   7     2088.40     2152.24     85.63 o
  -1  14   7      199.45      210.69     33.18 o
   0  14   7     1647.16     1833.79     76.03 o
   1  14   7      464.01      550.36     63.53 o
   2  14   7      593.00      664.48     86.75 o
   3  14   7      107.80       19.14     28.57 o
   4  14   7      447.14      472.62     82.48 o
  -5  15   7       35.86       51.41     64.02 o
  -4  15   7       12.48        7.45     31.57 o
  -3  15   7       85.33       30.09     33.45 o
  -2  15   7     1026.00     1050.55     56.79 o
  -1  15   7      670.42      702.46     46.25 o
   0  15   7       91.39      137.88     37.05 o
   1  15   7       29.62        4.60     30.72 o
   2  15   7      374.22      343.61     53.58 o
   3  15   7       18.82       56.61     11.67 o
  -3  16   7       94.35       66.80     51.07 o
  -2  16   7     1602.57     1645.88    141.63 o
  -1  16   7        1.46       17.58     59.26 o
   0  16   7      846.97      932.77     61.97 o
   1  16   7       51.83       34.20     36.02 o
   2  16   7      464.65      349.25     71.34 o
 -10   0   8       25.71       21.60     89.57 o
  -8   0   8      477.67      531.18     59.07 o
  -6   0   8       80.60       32.24     44.44 o
  -4   0   8    12981.55    12088.93    532.08 o
  -2   0   8      136.77      139.07     14.60 o
   2   0   8        8.02      100.50     66.65 o
   4   0   8    13665.67    16717.83    578.47 o
   6   0   8       76.85       50.15     29.43 o
   8   0   8     1180.63     1635.09    148.51 o
 -11   1   8       21.17       77.82     41.42 o
 -10   1   8       22.76      -25.61     45.85 o
  -9   1   8      435.32      370.17     41.44 o
  -8   1   8      650.84      734.13     48.80 o
  -7   1   8       77.71       42.04     18.61 o
  -6   1   8     1543.19     1616.99     50.39 o
  -5   1   8      599.45      500.92     39.89 o
  -4   1   8     5532.61     5399.10    143.65 o
  -3   1   8      143.31      146.02     12.05 o
  -2   1   8       68.98      100.01     11.18 o
  -1   1   8      787.24      731.87     29.09 o
   2   1   8     3247.98     3202.42    141.29 o
   3   1   8      167.06      220.73     18.92 o
   4   1   8        0.04      -47.28     37.61 o
   5   1   8      529.72      571.93     40.53 o
   6   1   8       19.88       33.75     26.22 o
   7   1   8       33.90       30.74     26.88 o
   8   1   8      132.07      156.35     35.85 o
   9   1   8       35.35       97.48     36.59 o
 -11   2   8       57.01       76.85     43.54 o
 -10   2   8        4.07      -52.67     35.11 o
  -9   2   8       13.68        2.23     32.73 o
  -8   2   8     1491.70     1585.08     72.43 o
  -7   2   8      575.07      603.68     35.49 o
  -6   2   8      335.48      291.67     24.39 o
  -5   2   8      683.46      597.75     47.30 o
  -4   2   8     9406.28     9916.64    314.32 o
  -3   2   8      102.33      121.32     13.89 o
  -2   2   8      207.36      145.91     15.55 o
  -1   2   8        2.68        0.47     15.17 o
   0   2   8    11475.25    11631.41    459.60 o
   2   2   8      267.41      257.66     35.41 o
   3   2   8       13.90        7.08      9.63 o
   4   2   8     8484.90     9555.97    579.68 o
   5   2   8      226.97      315.39     38.14 o
   6   2   8       10.64       19.61     34.73 o
   7   2   8      238.99      452.89     36.77 o
   8   2   8      901.01     1306.30     64.89 o
   9   2   8        6.81        9.55     43.21 o
 -11   3   8      126.76      154.68     48.05 o
 -10   3   8       70.89       70.42     40.73 o
  -9   3   8      231.79      229.44     39.29 o
  -8   3   8     2925.23     3073.14    117.14 o
  -7   3   8      220.54      178.46     20.04 o
  -6   3   8     1270.99     1184.59     58.40 o
  -5   3   8      614.52      492.91     19.98 o
  -4   3   8     2722.89     2908.33     84.34 o
  -3   3   8      208.10      262.53     16.94 o
  -2   3   8      249.04      243.55     21.24 o
  -1   3   8     1354.29     1228.42     44.80 o
   0   3   8      578.21      465.96     25.79 o
   1   3   8     1181.24      999.41     51.42 o
   4   3   8       12.01       -5.67     23.33 o
   5   3   8     1191.90     1260.03     73.69 o
   6   3   8       32.86       43.27     32.01 o
   7   3   8      117.55      139.72     41.17 o
   8   3   8       47.27       80.73     32.08 o
 -10   4   8        0.27       -9.35     38.31 o
  -9   4   8      183.32      152.36     30.82 o
  -8   4   8     3353.11     3242.11     98.33 o
  -7   4   8       92.84      182.33     25.22 o
  -6   4   8       92.91       45.59     14.88 o
  -5   4   8      518.38      481.33     23.84 o
  -4   4   8     3456.61     3492.72     98.70 o
  -3   4   8     2121.79     2042.19     69.29 o
  -1   4   8      637.07      662.50     29.68 o
   0   4   8    20295.46    21332.96    837.93 o
   1   4   8        5.52       -4.12      4.29 o
   3   4   8        4.19       -4.17     15.33 o
   4   4   8     1033.06     1028.46     84.35 o
   5   4   8        2.49       34.08     11.17 o
   6   4   8      122.47      161.71     34.70 o
   7   4   8      195.35      206.23     41.54 o
   8   4   8      533.24      931.90    105.39 o
 -10   5   8       63.76       74.06     29.51 o
  -9   5   8      118.95       70.46     29.66 o
  -8   5   8     3709.13     3613.47    129.18 o
  -7   5   8       25.03       17.77     19.01 o
  -6   5   8     1155.02     1066.83     57.19 o
  -5   5   8      204.62      243.49     17.24 o
  -4   5   8      953.03      892.71     35.94 o
  -3   5   8     1481.63     1430.23     48.54 o
  -2   5   8        4.59       -8.89     14.70 o
  -1   5   8      244.65      208.34     17.54 o
   0   5   8      546.36      451.76     45.51 o
   2   5   8     1488.56     1507.06     60.06 o
   3   5   8      174.19      164.97     20.17 o
   4   5   8        7.32        0.22      7.27 o
   5   5   8      128.97      175.49     25.22 o
   6   5   8      219.32      233.47     38.65 o
   7   5   8        5.08        7.16     36.64 o
   8   5   8        9.22       88.45     43.95 o
 -10   6   8        0.54      -13.77     28.99 o
  -9   6   8      232.92      188.81     38.72 o
  -8   6   8     1856.88     1912.23    104.68 o
  -7   6   8      408.57      434.32     41.03 o
  -6   6   8     1218.58     1206.70     60.47 o
  -5   6   8       50.32       39.11     17.75 o
  -4   6   8     4367.29     4390.07    126.74 o
  -3   6   8      114.40      141.94     17.96 o
  -2   6   8      191.65      146.56     22.19 o
  -1   6   8     2355.18     2498.10     82.64 o
   0   6   8     9730.00    10399.10    445.82 o
   1   6   8     1975.91     2078.12    191.23 o
   2   6   8        9.20        0.46      4.72 o
   3   6   8      102.86      119.24     19.83 o
   4   6   8      419.08      411.56     27.15 o
   5   6   8      164.77      251.41     35.35 o
   6   6   8      145.22      210.41     29.07 o
   7   6   8      375.64      639.52     57.25 o
   8   6   8      175.11      312.86     51.07 o
 -10   7   8       51.55       34.22     30.66 o
  -9   7   8       42.33      -35.48     40.74 o
  -8   7   8     1303.26     1244.58    192.88 o
  -7   7   8      497.53      460.68     41.32 o
  -6   7   8      428.79      394.04     66.36 o
  -5   7   8      199.59      193.46     25.23 o
  -4   7   8     1318.22     1258.99     52.57 o
  -3   7   8     3350.75     3543.60    178.50 o
  -2   7   8      244.21      227.93     29.00 o
  -1   7   8     2064.39     2101.80     72.91 o
   0   7   8      581.78      587.03     30.61 o
   1   7   8      549.58      580.45     35.22 o
   2   7   8      390.80      373.17     37.49 o
   3   7   8      166.15      224.59     24.69 o
   4   7   8       37.05       82.93     22.21 o
   5   7   8       10.14       -0.38      9.07 o
   6   7   8        5.52        1.45     16.45 o
   7   7   8       87.80       88.83     39.79 o
   8   7   8       49.10       44.16     57.07 o
  -9   8   8      343.92      289.39     66.99 o
  -8   8   8      423.51      412.39     54.15 o
  -7   8   8      895.99      972.79     72.57 o
  -6   8   8       84.36       52.13     17.15 o
  -5   8   8     1103.10     1221.25     54.76 o
  -4   8   8     6012.56     5939.53    193.55 o
  -3   8   8      690.12      685.34     40.34 o
  -2   8   8       23.05        5.15     19.18 o
  -1   8   8     2659.44     2909.54     97.86 o
   0   8   8      654.16      729.10     36.01 o
   1   8   8     3520.45     4153.31    339.34 o
   2   8   8      738.73      693.65     51.36 o
   3   8   8     2067.78     2118.68     84.90 o
   4   8   8     2722.22     2872.91    109.99 o
   5   8   8     1000.25     1108.88     55.61 o
   6   8   8        0.37        9.43     10.58 o
  -9   9   8        4.36      -36.66     37.64 o
  -8   9   8       92.69      102.67     73.29 o
  -7   9   8     1581.54     1486.68     93.79 o
  -6   9   8      257.29      255.94     35.76 o
  -5   9   8      246.66      292.67     33.08 o
  -4   9   8     2553.98     2644.45     95.53 o
  -3   9   8      524.65      596.88     39.29 o
  -2   9   8       70.01       40.32     38.75 o
  -1   9   8      494.11      572.84     34.42 o
   0   9   8      568.01      578.44     33.29 o
   1   9   8       98.99      100.22     50.02 o
   2   9   8      340.12      345.67     35.37 o
   3   9   8      699.38      866.75     48.91 o
   4   9   8       27.31       55.20     31.91 o
   5   9   8      183.58      181.00     58.32 o
   6   9   8       23.85      -22.74     47.18 o
   7   9   8        1.45       17.41     25.51 o
  -9  10   8      248.37      228.12     46.64 o
  -8  10   8      143.77       47.13     80.31 o
  -7  10   8      240.94      182.72     46.16 o
  -6  10   8       57.68       30.32     26.50 o
  -5  10   8     2072.07     2310.53     88.89 o
  -4  10   8     2256.31     2573.00    107.60 o
  -3  10   8     2837.79     3012.45    106.15 o
  -2  10   8       22.06      -23.73     26.30 o
  -1  10   8     2482.43     2555.96    119.44 o
   0  10   8      953.60      986.68     46.12 o
   1  10   8     1873.99     2285.34     94.47 o
   2  10   8      237.22      226.21     41.67 o
   3  10   8     3385.78     3732.77    172.35 o
   4  10   8     2526.48     2944.86    142.68 o
   6  10   8       11.78       16.79     10.63 o
   7  10   8      299.35      444.91     80.60 o
  -8  11   8       94.17        5.87     91.70 o
  -7  11   8      719.21      709.58     63.81 o
  -6  11   8        6.44      -15.79     29.17 o
  -5  11   8      926.96      925.53     60.64 o
  -4  11   8      353.35      424.45     37.86 o
  -3  11   8        5.61       15.98     25.58 o
  -2  11   8      275.49      347.75     36.19 o
  -1  11   8       25.33       46.33     23.83 o
   0  11   8      179.93      178.31     26.20 o
   1  11   8        2.52       -8.28     24.87 o
   2  11   8     1377.68     1463.11     87.57 o
   3  11   8      435.15      518.24     54.23 o
   4  11   8        0.60       16.33     10.52 o
   5  11   8       23.62       13.58     10.60 o
   6  11   8       58.29       98.11     62.28 o
  -7  12   8       79.60       62.95     42.98 o
  -6  12   8       18.41      247.00     39.34 o
  -5  12   8     1561.99     1376.44    108.39 o
  -4  12   8      522.56      555.67     56.58 o
  -3  12   8     1327.46     1356.71     63.77 o
  -2  12   8      408.43      412.39     35.74 o
  -1  12   8     1695.82     1832.05     88.72 o
   0  12   8     2939.75     3095.08    127.69 o
   1  12   8      508.17      557.56     44.79 o
   2  12   8      173.44      203.75     43.51 o
   3  12   8     1483.99     1794.12    125.28 o
   5  12   8      146.72      183.30     63.11 o
  -7  13   8      731.25      725.87     80.40 o
  -6  13   8       17.57       15.00     48.95 o
  -5  13   8      179.20      180.54     66.71 o
  -4  13   8      126.06      103.24     38.78 o
  -3  13   8      315.14      293.86     35.00 o
  -2  13   8      460.30      521.73     51.26 o
  -1  13   8        8.90       23.63     35.26 o
   0  13   8       25.29       41.20     35.20 o
   1  13   8      123.55      104.44     34.48 o
   2  13   8      300.56      373.89     50.66 o
   3  13   8       12.66       10.18     10.59 o
   4  13   8       23.63        7.76     10.99 o
   5  13   8      181.54      217.87     68.11 o
  -5  14   8     1399.88     1498.08    128.42 o
  -4  14   8      110.25       94.66     42.33 o
  -3  14   8      568.43      650.57     89.47 o
  -2  14   8      243.11      259.28     45.52 o
  -1  14   8     1228.63     1327.81     76.51 o
   0  14   8     1649.70     1766.02     88.67 o
   1  14   8      316.78      319.70     43.70 o
   2  14   8       72.95       28.11     41.26 o
   3  14   8      500.98      488.86     81.65 o
   4  14   8       58.09        2.95     11.82 o
  -4  15   8        5.08       89.18     54.12 o
  -3  15   8      916.92      959.69     67.89 o
  -2  15   8      308.94      350.26     46.61 o
  -1  15   8       24.58       80.46     38.65 o
   0  15   8      144.72      134.88     38.19 o
   1  15   8      344.05      299.80     45.38 o
   2  15   8       16.23      -22.71     29.78 o
  -2  16   8       30.44       19.51     38.78 o
  -1  16   8      801.08      947.64     65.47 o
   0  16   8       24.60       17.79     34.31 o
 -11   0   9        2.85      -51.74     54.55 o
  -9   0   9      119.86       53.34     50.49 o
  -7   0   9      180.88      127.97     29.82 o
  -5   0   9    14758.60    13385.43   1837.33 o
  -3   0   9     3672.10     4037.57    142.51 o
  -1   0   9    20369.53    17934.68   1137.47 o
   5   0   9      188.54      245.28     34.72 o
   7   0   9     1250.24     1580.24     82.73 o
 -11   1   9       87.68       66.65     47.18 o
 -10   1   9       29.43       55.43     38.91 o
  -9   1   9      786.23      901.62     57.18 o
  -8   1   9        0.18      -40.74     27.16 o
  -7   1   9     1273.61     1314.68     46.43 o
  -6   1   9        2.11      -10.73     16.00 o
  -5   1   9    10133.14    10324.34    500.28 o
  -4   1   9        8.03       10.20     10.03 o
  -3   1   9     5107.96     5861.90    187.44 o
  -2   1   9      218.80      189.71     35.19 o
  -1   1   9     5072.02     4593.23    140.66 o
   1   1   9     2619.24     2878.79    180.38 o
   3   1   9      199.94      201.75     21.99 o
   4   1   9       17.36       29.90     12.68 o
   5   1   9      690.13     1004.56     55.37 o
   6   1   9        0.02      -29.60     25.50 o
   7   1   9       27.29       26.99     30.44 o
   8   1   9       54.35      130.62     37.53 o
 -10   2   9        2.87      -30.37     35.93 o
  -9   2   9      541.81      579.45     66.11 o
  -8   2   9       85.52       93.14     26.56 o
  -7   2   9        1.51      -18.70     21.29 o
  -6   2   9      356.08      303.35     32.13 o
  -5   2   9    13198.79    13598.06    354.60 o
  -4   2   9      521.58      551.69     24.59 o
  -3   2   9     1125.08     1089.84     46.70 o
  -2   2   9     1692.91     1556.91     64.35 o
  -1   2   9    18825.48    19124.31    559.85 o
   0   2   9     8519.08     9074.77    591.75 o
   1   2   9       70.79       34.63     46.97 o
   2   2   9       69.15       17.80     13.68 o
   3   2   9    11295.70    12978.97    549.65 o
   4   2   9       46.08       94.61     27.23 o
   5   2   9       31.28       39.34     27.16 o
   6   2   9        9.08       50.83     54.37 o
   7   2   9     1144.08     1586.95     70.90 o
   8   2   9        0.27       20.30     32.63 o
 -10   3   9       67.16        6.87     36.84 o
  -9   3   9     2214.70     2268.30     96.33 o
  -8   3   9      177.70      150.86     26.08 o
  -7   3   9        2.64      -13.86     22.58 o
  -6   3   9      224.07      280.71     27.63 o
  -5   3   9     3643.28     3786.23    109.00 o
  -4   3   9        1.43        2.08     11.83 o
  -3   3   9      253.85      254.19     17.90 o
  -2   3   9      500.07      486.68     27.46 o
  -1   3   9     2364.46     2317.41     77.05 o
   0   3   9     3537.42     3385.20    144.32 o
   2   3   9     2429.85     2212.01    101.67 o
   3   3   9      163.98      138.24     53.74 o
   4   3   9       35.56       41.85     18.79 o
   5   3   9       25.02       38.62     12.97 o
   6   3   9       39.06       53.11     33.36 o
   7   3   9       17.56      -20.62     53.95 o
   8   3   9        7.88       -1.26     32.59 o
 -10   4   9        4.73      -61.55     41.03 o
  -9   4   9     1114.25     1156.88     65.00 o
  -8   4   9        0.66       10.64     22.14 o
  -7   4   9      519.24      559.11     43.11 o
  -6   4   9      147.02      144.04     20.27 o
  -5   4   9     2818.29     2841.40     75.80 o
  -4   4   9      207.04      269.92     28.45 o
  -3   4   9      918.55      875.46     31.57 o
  -2   4   9      178.16      120.14     18.68 o
  -1   4   9    13391.29    13383.45    397.99 o
   0   4   9     1418.64     1292.89     54.05 o
   1   4   9      223.08      221.73     26.55 o
   2   4   9      138.95      190.39     18.80 o
   4   4   9       18.49       -0.04      7.88 o
   5   4   9       16.36       53.79     29.23 o
   6   4   9       25.77       17.94     14.90 o
   7   4   9      678.02     1400.62     89.74 o
 -10   5   9        0.31       25.24     40.75 o
  -9   5   9     1247.60     1303.08     59.19 o
  -8   5   9      964.93      948.23     39.47 o
  -7   5   9      294.58      232.60     26.86 o
  -6   5   9        4.75       14.85     17.15 o
  -5   5   9      692.64      684.73     23.96 o
  -4   5   9      985.17      987.96     45.47 o
  -3   5   9     3080.79     3214.44     94.68 o
  -2   5   9      265.57      305.98     32.94 o
  -1   5   9      365.47      302.81     31.14 o
   0   5   9      887.54      837.75     67.28 o
   2   5   9      311.37      245.35     72.07 o
   3   5   9       89.10       71.27     18.42 o
   4   5   9       70.55       59.58     17.97 o
   5   5   9      147.69      246.76     27.02 o
   6   5   9        0.55       -1.96     16.14 o
   7   5   9       15.46       32.48     19.52 o
   8   5   9       47.42      136.22     63.53 o
 -10   6   9       55.10       62.57     31.39 o
  -9   6   9      521.60      496.50     39.24 o
  -8   6   9      414.81      387.51     37.79 o
  -7   6   9      235.34      178.49     27.39 o
  -6   6   9       79.85       76.43     24.18 o
  -5   6   9      274.58      237.70     22.89 o
  -4   6   9       63.26       62.53     17.44 o
  -3   6   9      516.74      550.66     29.79 o
  -2   6   9      706.20      745.28     34.70 o
  -1   6   9     3726.26     3782.59    139.82 o
   0   6   9     4238.65     4449.38    189.92 o
   1   6   9      315.36      385.69     36.06 o
   2   6   9     1705.82     1607.11     81.55 o
   3   6   9      138.88      114.35     27.68 o
   4   6   9        8.07       -1.98     10.92 o
   5   6   9       27.97        4.83     12.80 o
   6   6   9      360.54      442.81     44.03 o
   7   6   9      180.87      308.48     68.95 o
   8   6   9       23.12       62.76     25.41 o
 -10   7   9        0.41      -39.14     29.49 o
  -9   7   9      438.79      502.52     39.36 o
  -8   7   9     1184.03     1208.05     54.87 o
  -7   7   9      154.76      197.14     35.07 o
  -6   7   9      654.77      715.61     41.84 o
  -5   7   9      964.36      954.48     46.22 o
  -4   7   9     3225.12     3341.90    112.34 o
  -3   7   9      779.59      800.12     41.79 o
  -2   7   9     1081.30     1112.95     49.97 o
  -1   7   9       94.37       82.36     25.06 o
   0   7   9       53.99       77.74     24.34 o
   1   7   9     1455.30     1278.00     71.09 o
   2   7   9      567.41      568.82     45.67 o
   3   7   9       82.54       88.25     28.50 o
   4   7   9      236.21      248.89     35.71 o
   5   7   9       16.65       11.38     10.50 o
   6   7   9       64.91       95.81     56.45 o
   7   7   9      116.37      206.21     63.94 o
  -9   8   9      219.90      226.91     33.72 o
  -8   8   9      268.51      226.14     66.23 o
  -7   8   9       45.88       50.18     12.99 o
  -6   8   9      382.43      379.73     34.27 o
  -5   8   9     2456.29     2599.68     94.32 o
  -4   8   9      604.85      605.00     38.18 o
  -3   8   9       45.47       59.73     23.90 o
  -2   8   9     2013.12     2095.17     91.47 o
  -1   8   9      835.71      845.22     50.61 o
   0   8   9     6432.18     6583.26    235.03 o
   1   8   9       15.95      -12.83     22.46 o
   2   8   9     2964.27     2864.96    134.19 o
   3   8   9     2792.35     2870.38    135.29 o
   4   8   9      667.66      775.21     64.88 o
   5   8   9       64.70      109.04     34.92 o
   7   8   9       47.44       23.42     24.37 o
  -9   9   9      218.96      245.71     65.59 o
  -8   9   9      849.16      829.61    118.46 o
  -7   9   9      523.45      607.37     72.07 o
  -6   9   9      268.88      234.26     32.15 o
  -5   9   9     1427.16     1597.80     68.62 o
  -4   9   9     1813.49     2286.72     97.90 o
  -3   9   9      664.00      611.94     52.48 o
  -2   9   9      722.47      738.57     54.63 o
  -1   9   9      600.39      615.13     45.35 o
   0   9   9       16.04       -2.55     25.01 o
   1   9   9       34.73        8.51     11.94 o
   2   9   9     1300.70     1259.53     85.71 o
   3   9   9      460.28      471.82     47.38 o
   4   9   9        0.12       13.41     13.18 o
   5   9   9       64.40       76.66     54.58 o
   6   9   9        0.03       20.35     11.46 o
  -8  10   9       23.21       30.87     41.84 o
  -7  10   9       16.52       15.37     37.39 o
  -6  10   9     1195.55     1199.27     60.95 o
  -5  10   9     1938.99     2139.11     86.04 o
  -4  10   9     2530.36     2916.04    119.68 o
  -3  10   9       83.36       64.99     36.76 o
  -2  10   9     1543.06     1682.45     82.00 o
  -1  10   9     1704.16     1847.68     85.75 o
   0  10   9     1587.93     1702.68     79.09 o
   1  10   9       17.74        6.59     26.93 o
   2  10   9     1462.35     1618.55     92.30 o
   3  10   9     3439.41     3794.06    175.10 o
   4  10   9     1053.32     1249.21    128.72 o
   5  10   9      168.40      266.40     67.07 o
   6  10   9      402.70      529.69     83.94 o
  -8  11   9      320.28      344.81     97.69 o
  -7  11   9       32.71      151.68     42.08 o
  -6  11   9       40.06       38.58     30.73 o
  -5  11   9      633.76      868.34     44.12 o
  -4  11   9      272.51      248.60     90.80 o
  -3  11   9      930.42      971.68     73.59 o
  -2  11   9      133.73      138.01     38.07 o
  -1  11   9      627.82      715.36     63.21 o
   0  11   9      690.33      796.92     51.76 o
   1  11   9     1075.47     1192.93     64.63 o
   2  11   9      423.06      421.16     50.50 o
   3  11   9       28.14       14.22     23.87 o
   4  11   9      101.17      108.26     37.48 o
   5  11   9      194.37      157.68     63.32 o
  -7  12   9       82.45      175.49     32.49 o
  -6  12   9     1291.13     1459.08    151.22 o
  -5  12   9      538.39      555.44     74.57 o
  -4  12   9     1063.07     1122.85     73.83 o
  -3  12   9      656.41      805.17     62.14 o
  -2  12   9     1725.12     1924.47     96.88 o
  -1  12   9     3273.10     3487.49    143.33 o
   0  12   9      107.68       83.02     32.96 o
   1  12   9       34.75       30.63     28.99 o
   2  12   9      698.21      910.15     90.29 o
   3  12   9     1032.39     1215.69     81.30 o
   4  12   9      345.53      413.04     75.61 o
   5  12   9       11.50       95.81     54.78 o
  -5  13   9       33.31        1.60     50.01 o
  -4  13   9      301.52      298.87     48.58 o
  -3  13   9       56.85       42.28     57.34 o
  -2  13   9        4.73       17.50     38.60 o
  -1  13   9        0.45       13.89     35.50 o
   0  13   9      775.06      801.14     57.73 o
   1  13   9      977.78      962.88     59.38 o
   2  13   9       41.98       30.54     19.39 o
   3  13   9       36.76        8.32     10.43 o
   4  13   9       30.81       86.65     55.82 o
  -5  14   9      156.49      165.76     58.12 o
  -4  14   9      125.81      120.50     41.78 o
  -3  14   9      154.38      178.50     43.30 o
  -2  14   9      990.06     1092.63     71.58 o
  -1  14   9     1508.85     1483.42     81.94 o
   0  14   9       92.83       70.40     36.30 o
   1  14   9       29.12        6.66     41.92 o
   2  14   9      645.75      688.39     91.85 o
   3  14   9       40.37        6.38     19.27 o
  -4  15   9      722.60      754.73     64.68 o
  -3  15   9       20.61        8.96     38.81 o
  -2  15   9        6.91       -5.77     35.93 o
  -1  15   9      121.93      124.87     39.81 o
   0  15   9      284.21      241.66     40.89 o
   1  15   9      144.86       87.09     50.96 o
 -10   0  10      426.90      526.52     72.47 o
  -8   0  10       21.12      -48.47     42.81 o
  -6   0  10     3448.23     3166.12    207.40 o
  -4   0  10     2701.66     2707.64    122.85 o
  -2   0  10    30284.48    28311.42   1140.53 o
   0   0  10      227.87       22.29      7.71 o
   2   0  10     7674.08     8462.87    512.18 o
   4   0  10       98.23      137.81     29.82 o
   6   0  10     2204.66     3164.16    134.48 o
 -10   1  10     1431.07     1732.88     83.74 o
  -9   1  10        0.32      -49.29     32.86 o
  -8   1  10      182.85      142.40     43.76 o
  -7   1  10      455.61      394.80     26.61 o
  -6   1  10     4828.54     5201.11    189.63 o
  -5   1  10       74.84       75.04     13.45 o
  -4   1  10      718.94      668.52     32.31 o
  -3   1  10      721.36      732.33     26.79 o
  -2   1  10     8229.66     8322.87    251.04 o
  -1   1  10      503.98      400.07     22.61 o
   0   1  10      141.82       24.79     28.74 o
   3   1  10       10.71       12.94      8.94 o
   5   1  10       26.97       18.79     17.70 o
   6   1  10        5.71       68.11     32.33 o
   7   1  10       72.42       66.48     40.11 o
   8   1  10       30.17       99.07    100.71 o
 -10   2  10      293.44      358.05     68.73 o
  -9   2  10       97.32       50.31     43.62 o
  -8   2  10       11.76      -21.93     26.37 o
  -7   2  10      201.79      133.17     30.02 o
  -6   2  10     4407.00     4672.22    206.26 o
  -5   2  10      487.92      544.78     24.93 o
  -4   2  10      362.56      301.83     32.23 o
  -3   2  10     1208.82     1157.12     40.31 o
  -2   2  10    13531.34    13091.93    390.26 o
  -1   2  10     4193.03     3992.97    125.24 o
   0   2  10      196.03      117.71     17.38 o
   2   2  10     7731.46     8266.03    501.36 o
   3   2  10      147.33       23.86     38.17 o
   4   2  10       50.74       36.29     44.58 o
   5   2  10      204.59      242.45     51.66 o
   7   2  10        0.81       13.48     36.02 o
   8   2  10       39.17       63.90     44.37 o
 -10   3  10      392.39      382.80     61.60 o
  -9   3  10       72.21        9.12     34.84 o
  -8   3  10      347.13      266.92     51.53 o
  -7   3  10      923.92      949.95     84.58 o
  -6   3  10     3135.71     3225.61     94.38 o
  -5   3  10      179.55      122.56     34.62 o
  -4   3  10      595.46      600.69     26.47 o
  -3   3  10       55.03       71.13     17.65 o
  -2   3  10     1961.32     1875.97     66.26 o
  -1   3  10     1113.78     1024.45     40.81 o
   0   3  10      389.82      356.48     34.68 o
   3   3  10       16.69       -3.03      8.82 o
   4   3  10        0.24        5.15     17.03 o
   5   3  10        2.63       -3.68     12.74 o
   6   3  10        6.69       -4.89     27.28 o
   7   3  10       13.51       65.20     27.49 o
   8   3  10       54.50      142.12     42.06 o
 -10   4  10      121.45       72.38     37.78 o
  -9   4  10       41.65      -25.81     34.65 o
  -8   4  10       87.01       22.27     26.98 o
  -7   4  10      246.83      213.75     30.11 o
  -6   4  10     1558.73     1581.77     64.09 o
  -5   4  10      110.00       98.17     13.82 o
  -4   4  10      980.11      951.10     35.86 o
  -3   4  10      695.06      689.07     40.79 o
  -2   4  10     1980.30     2037.22     71.43 o
  -1   4  10      755.20      632.23     32.74 o
   0   4  10        0.00       15.93     10.57 o
   1   4  10      137.42      115.70     24.52 o
   2   4  10     5258.89     5542.44    229.36 o
   3   4  10      116.07       64.93     41.65 o
   4   4  10       25.79        5.07     13.67 o
   5   4  10       75.61      130.59     48.74 o
   6   4  10      765.59     1305.15    119.55 o
   7   4  10       19.59        9.75     23.30 o
 -10   5  10      152.56      110.72     44.49 o
  -9   5  10      259.16      280.87     41.10 o
  -8   5  10      194.12      197.16     24.64 o
  -7   5  10      101.31      153.48     23.22 o
  -6   5  10      624.10      604.29     30.65 o
  -5   5  10       11.44       15.76     12.41 o
  -4   5  10     2393.70     2457.25     64.38 o
  -3   5  10      214.14      217.90     26.14 o
  -2   5  10      292.38      233.78     21.41 o
  -1   5  10      310.12      308.56     22.16 o
   0   5  10        3.16       14.58     17.46 o
   1   5  10      159.15      179.13     28.25 o
   2   5  10      156.71       85.78     34.78 o
   3   5  10       62.21       -0.19      8.07 o
   4   5  10      337.66      283.28     47.08 o
   5   5  10        8.32      -29.06     21.57 o
   6   5  10        5.02      -16.63     14.36 o
   7   5  10       60.28      203.08     62.48 o
 -10   6  10      137.54      135.95     44.37 o
  -9   6  10       60.07        3.66     33.01 o
  -8   6  10       85.99       69.17     22.80 o
  -7   6  10      243.34      181.93     23.79 o
  -6   6  10      318.46      319.93     22.41 o
  -5   6  10      229.48      240.14     28.01 o
  -4   6  10      784.71      773.58     41.75 o
  -3   6  10      907.60      966.08     51.09 o
  -2   6  10     1510.42     1263.49    137.57 o
  -1   6  10     1493.75     1666.39     85.76 o
   0   6  10      375.18      435.34     66.97 o
   2   6  10     3473.63     3230.57    144.68 o
   3   6  10        4.87        4.29     16.07 o
   4   6  10        0.93        1.46     15.22 o
   5   6  10      201.07      321.63     38.63 o
   6   6  10      404.77      715.15     56.75 o
   7   6  10        7.94       58.12     56.86 o
  -9   7  10      463.51      464.33     39.57 o
  -8   7  10      245.82      212.96     26.02 o
  -7   7  10     1503.50     1506.38     57.05 o
  -6   7  10      180.17      168.62     28.35 o
  -5   7  10      895.75      941.28     55.71 o
  -4   7  10      582.69      593.65     45.33 o
  -3   7  10       40.81       54.88     39.06 o
  -2   7  10       13.76        8.01     25.82 o
  -1   7  10       71.18       73.31     24.42 o
   0   7  10       64.34       63.94     23.20 o
   1   7  10      895.18      900.44     59.45 o
   2   7  10        0.74       -6.51      9.20 o
   3   7  10      414.91      393.72     39.91 o
   4   7  10        1.25       65.02     28.76 o
   5   7  10        3.41        2.17     10.05 o
   6   7  10      148.05      179.13     62.28 o
   7   7  10       24.57        8.26     18.98 o
  -9   8  10       40.54        6.07     30.07 o
  -8   8  10       53.18       49.88     25.89 o
  -7   8  10      375.06      363.13     41.55 o
  -6   8  10      657.25      678.35     52.70 o
  -5   8  10      671.76      777.79     55.23 o
  -4   8  10       71.85       98.73     53.53 o
  -3   8  10      535.50      633.93     48.65 o
  -2   8  10     2342.65     2351.07    100.25 o
  -1   8  10     4116.03     4132.59    156.15 o
   0   8  10      235.45      170.53     35.58 o
   1   8  10     2324.99     2302.61    136.22 o
   2   8  10     2160.78     2321.62    114.00 o
   3   8  10      332.96      353.21     40.30 o
   4   8  10        4.51       16.73     19.60 o
   5   8  10      489.64      649.04     54.39 o
   6   8  10      351.65      577.80     86.86 o
  -9   9  10      373.72      433.73     49.88 o
  -8   9  10      372.57      632.79     86.03 o
  -7   9  10      506.29      501.07     58.59 o
  -6   9  10      771.74      797.56     62.74 o
  -5   9  10     2699.03     3238.75    135.97 o
  -4   9  10      184.25      211.77     61.76 o
  -3   9  10      580.70      669.86     51.96 o
  -2   9  10     1559.85     1577.15     77.13 o
  -1   9  10      193.70      209.22     34.66 o
   0   9  10       13.88       -8.43     24.24 o
   1   9  10     1545.60     1439.80    116.96 o
   2   9  10        8.12        7.85     11.08 o
   3   9  10      169.27      228.91     38.06 o
   4   9  10      559.30      702.30     57.41 o
   5   9  10        0.06        0.26     11.28 o
   6   9  10       27.13       76.24     56.86 o
  -8  10  10       15.89      127.68     70.19 o
  -7  10  10      365.09      366.17     56.25 o
  -6  10  10      280.61      263.61     46.32 o
  -5  10  10     1743.83     1967.10    117.30 o
  -4  10  10      726.97      773.72     61.79 o
  -3  10  10      711.65      802.25     59.47 o
  -2  10  10     2370.26     2669.32    115.35 o
  -1  10  10     2192.21     2363.42    103.80 o
   0  10  10      111.61       79.47     29.16 o
   1  10  10      339.66      334.98     45.51 o
   2  10  10     1563.42     1727.80     96.93 o
   3  10  10      850.43     1074.14     72.04 o
   4  10  10       67.75       28.11     29.51 o
  -7  11  10        0.47      -46.24     72.28 o
  -6  11  10      754.79      909.45     65.87 o
  -5  11  10     1255.16     1552.72    102.99 o
  -4  11  10      260.00      256.96     78.00 o
  -3  11  10     1201.58     1278.49     76.87 o
  -2  11  10     2256.92     2621.93    116.34 o
  -1  11  10     1298.54     1482.20     77.14 o
   0  11  10      204.78      227.15     34.01 o
   1  11  10       92.18       27.84     43.77 o
   2  11  10        3.51       -1.81     12.43 o
   3  11  10        6.66        8.13     11.24 o
   4  11  10      445.08      477.17     52.45 o
   5  11  10       30.52      110.18     57.70 o
  -7  12  10      530.02      643.83    113.73 o
  -6  12  10      404.40      492.32     62.37 o
  -5  12  10      432.38      470.42     55.74 o
  -4  12  10      681.80      805.45     64.56 o
  -3  12  10     1050.13     1090.31     71.32 o
  -2  12  10     1709.23     1754.33     94.93 o
  -1  12  10      394.04      432.47     47.47 o
   0  12  10      827.49      785.45     53.94 o
   1  12  10      174.81      214.19     60.89 o
   2  12  10     1128.97     1145.16     88.84 o
   3  12  10      388.88      472.52     55.40 o
   4  12  10        3.53        5.81     14.06 o
  -6  13  10      259.83      336.70     60.44 o
  -5  13  10      858.94      931.75     71.49 o
  -4  13  10        5.32       10.18     40.32 o
  -3  13  10      202.67      201.02     44.01 o
  -2  13  10       26.87       29.62     38.41 o
  -1  13  10     1632.51     1686.50     86.98 o
   0  13  10      680.38      726.48     54.19 o
   1  13  10       35.43        7.95     30.37 o
   2  13  10       34.13       48.59     41.27 o
   3  13  10       28.04       42.07     38.24 o
  -5  14  10       24.45      -17.96     41.62 o
  -4  14  10       70.44       19.75     63.08 o
  -3  14  10      414.28      408.58     51.67 o
  -2  14  10      243.48      249.24     45.16 o
  -1  14  10      151.36      137.04     40.73 o
   0  14  10      464.64      427.41     46.45 o
   1  14  10      436.28      489.56     52.50 o
   2  14  10      165.00      148.45     36.79 o
  -3  15  10       78.85       63.00     42.30 o
  -2  15  10       39.51       13.11     39.53 o
  -1  15  10      333.16      356.66     47.01 o
   0  15  10      117.40       95.05     36.74 o
  -9   0  11      137.53      138.04     55.60 o
  -7   0  11      918.52      974.24     70.84 o
  -5   0  11      102.56       64.02     30.99 o
  -3   0  11    13302.06    13481.40    453.55 o
  -1   0  11        1.51      -65.62     43.74 o
   3   0  11       44.98      -15.83     10.62 o
 -10   1  11        5.35       15.27     40.25 o
  -9   1  11       56.98       58.37     36.70 o
  -8   1  11      175.56      108.70     33.78 o
  -7   1  11     2391.46     2326.57     76.06 o
  -6   1  11        1.97       10.73     27.71 o
  -5   1  11      555.60      621.75     33.60 o
  -4   1  11      191.42      275.04     26.72 o
  -3   1  11     6434.25     6431.90    172.32 o
  -2   1  11      257.79      230.35     20.42 o
  -1   1  11      991.87      872.43     35.34 o
   0   1  11      531.14      476.74     33.73 o
   2   1  11       59.12       37.90     60.51 o
   4   1  11       66.32       22.74     21.25 o
   5   1  11        0.63        1.51     15.41 o
   6   1  11       16.64       28.31     61.66 o
   7   1  11       54.97       86.23     39.79 o
 -10   2  11        5.97        1.25     56.85 o
  -9   2  11        8.47      -57.21     38.14 o
  -8   2  11      173.88      157.89     30.08 o
  -7   2  11     1097.71     1046.63     55.36 o
  -6   2  11      412.51      399.65     29.52 o
  -5   2  11        0.83       -3.44     10.64 o
  -4   2  11      623.51      593.29     30.29 o
  -3   2  11     5553.43     5255.82    142.68 o
  -2   2  11      870.37      808.93     35.65 o
  -1   2  11       54.83        6.95     14.17 o
   0   2  11       97.35      114.76     24.38 o
   1   2  11     3264.61     3307.24    209.54 o
   2   2  11       28.51        5.46     20.93 o
   3   2  11       23.09        7.46     12.13 o
   6   2  11       24.06      143.81     38.58 o
   7   2  11       18.68       -8.95     35.83 o
 -10   3  11       19.96       -0.79     41.43 o
  -9   3  11      145.35      151.98     64.09 o
  -8   3  11      273.87      121.38     39.55 o
  -7   3  11     2740.27     2622.73     95.22 o
  -6   3  11        8.37       43.24     15.15 o
  -5   3  11      473.21      527.78     33.16 o
  -4   3  11        3.11        7.93     18.19 o
  -3   3  11     1177.92     1076.52     52.10 o
  -2   3  11       41.05       26.69     19.59 o
  -1   3  11       50.11       41.55     15.64 o
   0   3  11      776.65      805.59     35.52 o
   3   3  11       18.34       -1.30      8.14 o
   4   3  11       66.85       21.66     17.67 o
   5   3  11       10.94       59.06     23.88 o
   6   3  11        0.76       20.85     39.68 o
   7   3  11       88.40      174.37     43.24 o
 -10   4  11        1.46      -54.53     36.35 o
  -9   4  11       43.89       -0.88     39.80 o
  -8   4  11      426.87      379.12     57.72 o
  -7   4  11     1900.88     1861.85     75.11 o
  -6   4  11        4.42       34.93     22.42 o
  -5   4  11      291.64      246.74     41.19 o
  -4   4  11      744.23      738.66     37.94 o
  -3   4  11     1034.91      938.65     40.25 o
  -2   4  11        2.96       -2.86     16.17 o
  -1   4  11        1.32      -10.92     14.71 o
   0   4  11      149.36      161.26     19.38 o
   1   4  11     7764.19     8248.45    335.38 o
   2   4  11      103.48       42.49     25.85 o
   3   4  11       18.73        4.27      8.35 o
   5   4  11      530.45       26.22     22.42 o
   6   4  11       43.00      130.80     54.16 o
   7   4  11      114.06      182.67     65.20 o
 -10   5  11      110.49       65.29     49.41 o
  -9   5  11      101.26        9.43     34.38 o
  -8   5  11       10.10      -23.60     33.40 o
  -7   5  11     1718.06     1756.95     72.49 o
  -6   5  11       43.21       52.12     27.47 o
  -5   5  11       38.94       26.72     17.61 o
  -4   5  11      282.57      248.64     40.17 o
  -3   5  11      215.51      161.65     50.28 o
  -2   5  11      220.57      190.97     20.96 o
  -1   5  11        3.55        0.25     19.84 o
   0   5  11      148.54      169.65     24.87 o
   1   5  11      493.75      510.05     42.65 o
   2   5  11      233.84      205.73     32.05 o
   3   5  11      306.80      210.39     32.53 o
   4   5  11        3.59        4.25      9.74 o
   5   5  11       12.89       13.11     11.87 o
   6   5  11        4.72      -32.38     27.20 o
   7   5  11      241.08      407.63     80.20 o
  -9   6  11       96.00       45.46     70.42 o
  -8   6  11      207.45      232.40     25.29 o
  -7   6  11     1707.75     1715.77     98.02 o
  -6   6  11      219.17      239.66     35.93 o
  -5   6  11       22.09       10.38     26.34 o
  -4   6  11      739.78      832.90     51.23 o
  -3   6  11     1476.82     1464.08     83.36 o
  -2   6  11      111.82       96.44     23.72 o
  -1   6  11       75.68       92.70     23.41 o
   0   6  11     1418.47     1442.27     92.97 o
   1   6  11     5885.11     5690.47    362.01 o
   2   6  11      941.51      219.33     41.45 o
   3   6  11        0.06       14.61     11.29 o
   4   6  11      164.98      215.98     35.24 o
   5   6  11      682.12     1089.15     69.85 o
   6   6  11        1.38        4.57     22.28 o
  -9   7  11       52.24      -24.43    125.70 o
  -8   7  11      335.71      336.44     33.62 o
  -7   7  11      324.62      271.33     21.18 o
  -6   7  11      603.57      678.86     52.31 o
  -5   7  11       41.45       67.92     33.83 o
  -4   7  11       89.12       86.14     34.86 o
  -3   7  11      575.40      494.68     42.36 o
  -2   7  11      984.94      879.60     49.89 o
  -1   7  11        0.02       -4.83     20.52 o
   0   7  11     1592.05     1718.76     91.63 o
   1   7  11      104.21       74.06     29.17 o
   2   7  11       71.12       74.63     29.37 o
   3   7  11        8.76        0.85     10.56 o
   4   7  11       21.97       19.31     11.06 o
   5   7  11       19.62        3.60     11.53 o
   6   7  11       20.63       -0.61     13.31 o
  -9   8  11       12.88      -78.56     52.37 o
  -8   8  11      263.88      243.35     50.48 o
  -7   8  11      627.33      629.75     64.87 o
  -6   8  11      891.15      969.31     63.59 o
  -5   8  11      160.13      212.09     39.07 o
  -4   8  11      807.28      854.23     54.63 o
  -3   8  11     2933.14     3296.83    133.40 o
  -2   8  11     1135.55     1184.45     63.66 o
  -1   8  11      108.56       77.52     28.52 o
   0   8  11     1419.52     1462.40     68.40 o
   1   8  11      702.17      700.79     88.21 o
   2   8  11      774.89      746.66     57.91 o
   3   8  11        8.18       13.30     12.86 o
   4   8  11      223.49      238.80     39.23 o
   5   8  11     1135.79     1637.17     93.20 o
   6   8  11       14.90        1.87     13.72 o
  -8   9  11      155.86      154.75     22.04 o
  -7   9  11       73.00       74.20     45.21 o
  -6   9  11     1340.86     1498.05     84.12 o
  -5   9  11       65.14       79.86     44.92 o
  -4   9  11     1107.62     1181.69     72.42 o
  -3   9  11     2096.94     2284.85    103.48 o
  -2   9  11      368.88      447.89     61.33 o
  -1   9  11      185.05      139.81     33.59 o
   0   9  11      581.93      678.76     46.09 o
   1   9  11        0.38      -11.07     23.02 o
   2   9  11       31.36       14.27     12.29 o
   3   9  11      348.00      427.58     46.71 o
   4   9  11       32.45       10.31     11.74 o
   5   9  11       11.11       88.29     38.96 o
  -8  10  11      235.00      134.48     26.77 o
  -7  10  11      195.84      134.15     55.20 o
  -6  10  11      428.74      512.87     54.32 o
  -5  10  11       19.90        9.28     42.71 o
  -4  10  11      393.89      447.62     52.58 o
  -3  10  11     2720.68     3001.25    128.70 o
  -2  10  11     2545.62     2730.98    118.27 o
  -1  10  11        8.33      -43.35     28.90 o
   0  10  11      849.39      921.29     55.52 o
   1  10  11      493.26      495.59     43.06 o
   2  10  11      171.06      252.01     40.80 o
   3  10  11        3.58       -3.56     19.84 o
   4  10  11      252.48      345.85     52.49 o
  -7  11  11      379.75      304.73     98.39 o
  -6  11  11     1195.76     1426.99     98.77 o
  -5  11  11       19.17      -18.87     43.87 o
  -4  11  11      971.95      970.12     69.41 o
  -3  11  11      595.49      748.52     58.85 o
  -2  11  11      994.08     1142.78     69.75 o
  -1  11  11      118.47      142.60     36.20 o
   0  11  11       17.53       -2.71     28.92 o
   1  11  11        8.48      -14.83     30.26 o
   2  11  11      169.28      268.06     52.28 o
   3  11  11      284.27      293.06     45.79 o
   4  11  11      218.89      219.83     43.47 o
  -6  12  11        2.57       60.89     47.64 o
  -5  12  11       64.73       53.03     71.35 o
  -4  12  11      593.42      683.05     59.97 o
  -3  12  11      801.61      776.58     61.72 o
  -2  12  11      966.58     1011.21     68.06 o
  -1  12  11      570.18      622.94     52.18 o
   0  12  11      497.68      531.27     51.81 o
   1  12  11     1034.57     1133.59     65.46 o
   2  12  11      165.38      229.12     46.34 o
   3  12  11        1.35        6.89     11.52 o
  -5  13  11       19.01       29.47     42.04 o
  -4  13  11       31.18      -14.99     47.86 o
  -3  13  11       45.61      -16.45     42.12 o
  -2  13  11      828.74      808.33     62.65 o
  -1  13  11       16.81       36.12     36.28 o
   0  13  11        0.51      -17.67     32.76 o
   1  13  11       69.62       31.36     36.10 o
   2  13  11      175.06      153.51     51.75 o
  -4  14  11      862.21      931.84     81.98 o
  -3  14  11        7.71      -12.34     39.41 o
  -2  14  11       45.42       60.27     39.64 o
  -1  14  11      486.67      477.55     50.96 o
   0  14  11      325.95      319.07     43.19 o
   1  14  11      323.26      387.47     52.76 o
 -10   0  12       53.22       48.44     79.67 o
  -8   0  12      402.63      478.03    111.86 o
  -6   0  12      108.94       50.94     24.04 o
  -4   0  12     6788.89     7000.84    298.73 o
  -2   0  12       88.55       66.69     24.15 o
   0   0  12     7036.67     5631.98    372.85 o
   2   0  12       29.05       -1.46     13.33 o
   4   0  12      728.61        3.96     14.16 o
   6   0  12       27.02      -36.66     32.91 o
 -10   1  12       59.88       75.70     40.13 o
  -9   1  12       75.83      100.68     36.77 o
  -8   1  12     1892.91     1289.99    207.67 o
  -7   1  12        0.66       -6.42     42.55 o
  -6   1  12      752.78      856.18     39.74 o
  -5   1  12      103.90      107.77     34.79 o
  -4   1  12     4989.21     5159.22    142.94 o
  -3   1  12        3.76       27.64     17.27 o
  -2   1  12      195.94      229.04     25.38 o
  -1   1  12      299.09      273.75     31.88 o
   0   1  12     1237.55     1121.90     66.40 o
   1   1  12       63.58       -0.84      7.44 o
   2   1  12        3.77       -1.47      9.71 o
   3   1  12       65.49        1.30     10.16 o
   4   1  12        3.32        3.62     10.49 o
   5   1  12       61.64       16.13     24.69 o
   6   1  12       40.65      -40.93     27.28 o
   7   1  12        1.61       34.36     64.15 o
 -10   2  12       10.59      -16.11     38.30 o
  -9   2  12       15.37      -11.49     33.48 o
  -8   2  12      897.80      808.62     78.03 o
  -7   2  12      171.43       51.06     24.66 o
  -6   2  12        1.75       53.52     17.94 o
  -5   2  12      112.25      101.27     18.68 o
  -4   2  12     4652.48     4536.90    126.88 o
  -3   2  12      105.37      130.30     33.44 o
  -2   2  12      253.43      223.47     24.94 o
  -1   2  12      572.96      397.97     31.54 o
   0   2  12     4883.65     4937.70    179.40 o
   1   2  12       20.54       -0.09      7.83 o
   2   2  12       25.24        1.87      9.28 o
   3   2  12      149.58        6.40     10.45 o
   5   2  12      267.76      -28.66     34.68 o
   6   2  12       14.73       34.72     20.80 o
   7   2  12       15.47      223.49     73.31 o
 -10   3  12      134.75      164.34     43.24 o
  -9   3  12      178.06      178.63     33.80 o
  -8   3  12     2228.63     2083.62    104.42 o
  -7   3  12       58.87       42.13     13.60 o
  -6   3  12       41.95       40.02     21.46 o
  -5   3  12     1354.05     1251.68     53.05 o
  -4   3  12     2575.87     2357.31    128.26 o
  -3   3  12       28.61        1.45     20.56 o
  -2   3  12        0.77       15.57     17.79 o
  -1   3  12      950.13      653.63     31.87 o
   0   3  12     1347.64     1318.96     76.15 o
   1   3  12      224.35      218.50     41.04 o
   2   3  12      220.00       -2.91     11.67 o
   3   3  12      127.55        1.04     10.11 o
   4   3  12       34.45       15.72     10.86 o
   5   3  12      184.59       10.00     16.04 o
   6   3  12       19.83      -69.03     46.02 o
   7   3  12        9.38       40.93     92.06 o
  -9   4  12       28.10      -45.20     39.21 o
  -8   4  12      989.04      952.13    106.63 o
  -7   4  12       15.08        6.01     38.73 o
  -6   4  12      147.82      123.86     34.36 o
  -5   4  12      118.82      119.42     27.63 o
  -4   4  12     1637.55     1523.01     96.17 o
  -3   4  12      154.26      143.30     24.24 o
  -2   4  12        0.71       -2.99     17.56 o
  -1   4  12      257.85      189.44     20.25 o
   0   4  12     4116.49     4119.91    131.62 o
   1   4  12      100.75       81.32     27.16 o
   2   4  12        0.36       -2.47      8.22 o
   5   4  12      177.04      -16.27     31.45 o
   6   4  12       17.96       13.75     19.58 o
  -9   5  12       13.82      -51.66     34.44 o
  -8   5  12     1024.25      983.66     56.13 o
  -7   5  12      432.05      437.92     46.43 o
  -6   5  12      137.17      136.06     31.67 o
  -5   5  12       64.14       67.53     18.84 o
  -4   5  12     1617.47     1680.42     93.63 o
  -3   5  12      531.01      463.03     60.28 o
  -2   5  12     1027.17      869.68     47.20 o
  -1   5  12      323.04      269.27     27.36 o
   0   5  12      806.46      842.69     55.84 o
   1   5  12       27.03        8.08     15.48 o
   2   5  12       81.33      105.83     29.86 o
   3   5  12        4.66       20.81     21.21 o
   4   5  12       97.14      190.22     37.37 o
   5   5  12        0.06       -2.04     26.94 o
   6   5  12      136.95      132.06     48.12 o
  -9   6  12      114.05       63.09     44.23 o
  -8   6  12      402.89      440.53     58.22 o
  -7   6  12      290.19      348.22     51.06 o
  -6   6  12      175.06      259.03     39.02 o
  -5   6  12      296.84      297.42     40.64 o
  -4   6  12     1682.95     1769.36     72.27 o
  -3   6  12        2.06      -36.60     30.62 o
  -2   6  12       63.13       72.44     25.00 o
  -1   6  12      572.12      553.03     37.58 o
   0   6  12     3074.60     3337.98    156.49 o
   1   6  12     1145.69     1216.86     69.82 o
   2   6  12        0.59       -1.17     10.92 o
   3   6  12      972.08     1028.20    133.52 o
   5   6  12        1.04        6.36     13.18 o
   6   6  12        6.28       21.49     23.33 o
  -9   7  12        4.33      -60.80     40.53 o
  -8   7  12      363.24      364.75     54.26 o
  -7   7  12      975.23      926.14     75.24 o
  -6   7  12      143.50      126.36     36.51 o
  -5   7  12     1872.74     2143.69    106.72 o
  -4   7  12      795.22      905.20     59.59 o
  -3   7  12     1031.37     1072.05     71.47 o
  -2   7  12       22.54       13.10     24.34 o
  -1   7  12       49.46       79.34     25.70 o
   0   7  12      126.51      150.70     26.28 o
   1   7  12       53.39       62.74     27.83 o
   2   7  12       19.00       10.26     11.07 o
   3   7  12       13.96       10.06     19.75 o
   4   7  12        9.78       66.67     34.68 o
   5   7  12      160.81      220.55     43.39 o
   6   7  12      166.09      259.11     65.20 o
  -8   8  12      273.26      180.51     42.73 o
  -7   8  12      191.81      231.62     30.61 o
  -6   8  12        0.10       23.25     40.05 o
  -5   8  12      414.18      417.64     56.08 o
  -4   8  12     2639.37     2970.89    127.10 o
  -3   8  12      186.03      220.42     49.35 o
  -2   8  12       25.06        4.12     30.33 o
  -1   8  12      589.05      614.89     43.31 o
   0   8  12     1126.46     1243.91     62.85 o
   1   8  12      340.21      327.48     41.86 o
   2   8  12       33.64        4.04     13.96 o
   3   8  12      226.22      300.08     41.72 o
   4   8  12     1455.25     1826.61    100.56 o
   5   8  12        5.41        9.79     13.75 o
  -8   9  12      373.48      380.70     58.34 o
  -7   9  12      929.26      938.25    116.77 o
  -6   9  12      190.52      215.30     44.90 o
  -5   9  12      664.14      677.37     65.71 o
  -4   9  12      445.85      545.53     52.56 o
  -3   9  12      768.47      793.32     57.21 o
  -2   9  12     1387.51     1420.32    101.63 o
  -1   9  12        0.81       -8.33     28.36 o
   0   9  12       13.27      -36.75     24.50 o
   1   9  12       83.88       53.36     31.22 o
   2   9  12       38.57       14.67     12.86 o
   3   9  12       18.48       10.96     12.86 o
   4   9  12       33.29       80.96     37.31 o
   5   9  12       69.99      163.88     41.96 o
  -7  10  12        3.01       28.23     38.55 o
  -6  10  12       11.86        4.80     42.74 o
  -5  10  12      331.00      311.18     61.47 o
  -4  10  12     1448.78     1530.39     84.43 o
  -3  10  12      849.39      868.38     61.54 o
  -2  10  12       34.40       60.98     35.73 o
  -1  10  12      787.23      928.14     58.22 o
   0  10  12      808.15      763.08     51.35 o
   1  10  12        5.18      -40.22     26.82 o
   2  10  12        2.08       -1.51     11.70 o
   3  10  12       15.03        7.72     26.90 o
   4  10  12      316.49      367.26     49.11 o
  -6  11  12        5.49       26.37     44.76 o
  -5  11  12        2.75       -8.25     40.91 o
  -4  11  12      139.79      211.84     53.46 o
  -3  11  12      779.65      831.85     61.24 o
  -2  11  12      103.51      114.79     38.18 o
  -1  11  12        1.00       -7.09     32.69 o
   0  11  12       23.81       29.99     30.14 o
   1  11  12     1007.70     1014.14     67.65 o
   2  11  12        7.33      -22.13     34.02 o
   3  11  12      141.61       94.70     39.90 o
  -6  12  12       92.86       37.96     87.33 o
  -5  12  12      794.71      961.91     72.47 o
  -4  12  12      442.04      398.81     51.86 o
  -3  12  12      398.91      411.79     48.77 o
  -2  12  12      145.54      166.75     42.45 o
  -1  12  12     1056.55     1122.75     67.89 o
   0  12  12      628.94      636.63     73.22 o
   1  12  12      151.47      139.45     33.76 o
   2  12  12        4.31       -9.77     36.91 o
  -4  13  12        5.62       12.51     41.24 o
  -3  13  12      327.77      312.33     48.38 o
  -2  13  12       91.99      112.92     40.71 o
  -1  13  12       66.63       70.28     35.36 o
   0  13  12        3.37       17.90     33.29 o
   1  13  12      461.48      482.25     45.56 o
  -9   0  13      573.33      867.32    152.68 o
  -7   0  13      122.71       66.55    127.26 o
  -5   0  13     1814.36     1678.84     91.01 o
  -3   0  13       22.49      -20.65     24.73 o
  -1   0  13     9811.46     8998.37    584.88 o
   1   0  13      411.02       -2.71     11.46 o
   3   0  13       10.77       15.63     17.91 o
   5   0  13       92.04       40.62     22.50 o
  -9   1  13     1391.91     1502.52    155.85 o
  -8   1  13        3.75      -40.61     39.62 o
  -7   1  13      266.54       87.59     28.60 o
  -6   1  13      556.79      517.68     94.98 o
  -5   1  13     2084.94     2034.56     74.61 o
  -4   1  13      108.19      116.89     21.21 o
  -3   1  13      167.89      182.04     21.09 o
  -2   1  13     1781.95     1642.52     71.03 o
  -1   1  13     1230.00     1193.78     56.67 o
   0   1  13       28.91       18.24     27.36 o
   2   1  13        3.48        5.44     10.80 o
   3   1  13        6.94        4.65     12.74 o
   4   1  13       53.20       -2.98     13.30 o
   5   1  13       37.38       24.50     15.11 o
   6   1  13       36.02      -68.57     59.56 o
  -9   2  13      223.25      190.27     54.02 o
  -8   2  13        9.33       -2.64     25.44 o
  -7   2  13       36.89      -29.76     34.22 o
  -6   2  13        1.74        7.70     36.13 o
  -5   2  13     1673.35     1667.91     92.22 o
  -4   2  13      357.88      444.49     33.52 o
  -3   2  13        2.10       -4.71     16.88 o
  -2   2  13      433.23      358.11     31.78 o
  -1   2  13     3066.18     2964.90    114.23 o
   0   2  13      305.58      254.49     26.20 o
   1   2  13       51.34       -3.32      8.28 o
   2   2  13       20.64       -6.67     10.12 o
   3   2  13      655.71      -12.16     16.04 o
   4   2  13      373.72        9.89     23.13 o
   5   2  13       36.21       13.12     16.29 o
   6   2  13      226.28       36.64     23.22 o
  -9   3  13      332.80      252.43     56.32 o
  -8   3  13      123.65      117.16     91.40 o
  -7   3  13      224.39      172.19     37.19 o
  -6   3  13      611.15      662.94     36.60 o
  -5   3  13     2848.69     3060.04    101.14 o
  -4   3  13      175.82      177.41     22.83 o
  -3   3  13      155.22      104.82     26.01 o
  -2   3  13     4231.91     4049.12    149.57 o
  -1   3  13      842.81      796.99     44.59 o
   0   3  13       86.64      106.27     24.56 o
   3   3  13      118.94      -12.77     15.42 o
   4   3  13       97.30        9.41     13.45 o
   5   3  13        9.10       -7.97     19.58 o
   6   3  13      110.60       34.82     20.29 o
  -9   4  13       74.06      -63.19     61.99 o
  -8   4  13       13.77       86.49     58.22 o
  -7   4  13        0.02      -34.10     30.02 o
  -6   4  13       47.32       65.55     29.46 o
  -5   4  13     1172.66     1338.59     52.50 o
  -4   4  13     1213.43     1337.95     80.27 o
  -3   4  13       25.88       -4.63     21.20 o
  -2   4  13      528.93      469.32     35.18 o
  -1   4  13     1308.39     1221.81     70.95 o
   0   4  13      319.47      394.07     38.96 o
   1   4  13      190.39      269.12     51.45 o
   4   4  13      379.08      441.57     65.82 o
   5   4  13        0.48        8.13     18.12 o
   6   4  13      135.38       -6.66     19.99 o
  -9   5  13      200.69      291.48    120.18 o
  -8   5  13      358.98      360.12     53.31 o
  -7   5  13      151.66      115.29     41.97 o
  -6   5  13      423.79      525.76     75.29 o
  -5   5  13     2414.01     2767.85     95.81 o
  -4   5  13      141.58      208.12     33.13 o
  -3   5  13      657.33      640.63     43.33 o
  -2   5  13      152.38      156.11     27.03 o
  -1   5  13     1215.84     1338.02     74.47 o
   0   5  13       20.78       40.06     29.17 o
   2   5  13      287.09      392.21     62.28 o
   3   5  13      251.46      360.76     65.62 o
   4   5  13       19.31        0.56     15.78 o
   5   5  13       46.90       12.82     22.18 o
  -9   6  13      143.53      117.86     59.79 o
  -8   6  13       43.39       60.97     18.74 o
  -7   6  13       25.62      -57.02     61.87 o
  -6   6  13      223.12      216.19     40.17 o
  -5   6  13     1301.10     1435.16     91.35 o
  -4   6  13       96.99       47.58     96.99 o
  -3   6  13       29.65        6.82     27.32 o
  -2   6  13      681.70      600.20     41.96 o
  -1   6  13     3135.99     3097.76    120.52 o
   0   6  13      168.64      184.22     28.40 o
   1   6  13      104.35      137.34     33.04 o
   4   6  13       34.96        0.86     15.80 o
   5   6  13        1.74        8.92     16.56 o
  -8   7  13      419.20      428.47     59.14 o
  -7   7  13      143.06      166.95     40.57 o
  -6   7  13     1329.85     1463.19     81.78 o
  -5   7  13      354.51      543.51     60.48 o
  -4   7  13      636.98      712.78     63.10 o
  -3   7  13        1.03      -43.37     28.91 o
  -2   7  13      490.69      424.21     47.25 o
  -1   7  13     1127.38     1207.09     61.38 o
   0   7  13        4.76      -28.32     25.41 o
   1   7  13      796.74      654.28     52.58 o
   2   7  13        2.15      -13.60     18.47 o
   3   7  13      178.12      272.30     40.42 o
   4   7  13      238.03      235.79     60.61 o
   5   7  13      152.32      251.20     63.94 o
  -8   8  13       29.33        2.72     45.35 o
  -7   8  13       28.74        3.77     43.15 o
  -6   8  13      417.77      438.16     51.84 o
  -5   8  13      895.71      995.74     56.44 o
  -4   8  13       11.13      -15.36     38.52 o
  -3   8  13      187.72      173.05     49.57 o
  -2   8  13      156.06      129.64     46.18 o
  -1   8  13     1875.02     1978.14    107.91 o
   0   8  13        1.12       11.98     23.62 o
   1   8  13        0.36      -73.73     49.15 o
   2   8  13      229.52       31.67     36.87 o
   3   8  13     1040.63     1074.20     79.04 o
   4   8  13        4.00       15.18     15.00 o
  -7   9  13       85.02       73.84     49.02 o
  -6   9  13      168.64      168.18     70.82 o
  -5   9  13      104.94       41.82     98.79 o
  -4   9  13      784.77      755.72     59.28 o
  -3   9  13      320.67      311.58     42.52 o
  -2   9  13       72.71       66.84     32.98 o
  -1   9  13      647.45      681.80     48.19 o
   0   9  13      265.64      205.72     33.25 o
   1   9  13        7.45      -44.51     29.67 o
   2   9  13       22.29        4.90     16.77 o
   3   9  13        0.90        5.24     19.94 o
   4   9  13       97.74      137.99     40.88 o
  -7  10  13       10.73        5.38     43.63 o
  -6  10  13      450.54      596.95     67.48 o
  -5  10  13      308.01      308.47     48.54 o
  -4  10  13       44.18       57.93     37.93 o
  -3  10  13       21.65       26.34     36.76 o
  -2  10  13      332.26      360.87     43.50 o
  -1  10  13      876.27      935.37     59.08 o
   0  10  13       21.24      -12.07     27.67 o
   1  10  13        7.94      -40.30     29.04 o
   2  10  13       59.80       64.32     12.77 o
   3  10  13       43.69       77.51     36.54 o
  -6  11  13        8.81      -84.63     91.04 o
  -5  11  13      204.93      261.68     47.30 o
  -4  11  13     1021.82     1152.25     73.10 o
  -3  11  13        1.13        1.30     36.62 o
  -2  11  13      191.32      204.58     40.40 o
  -1  11  13       34.55       44.33     32.69 o
   0  11  13     1442.36     1436.10     75.64 o
   1  11  13      188.95      128.54     33.22 o
   2  11  13        0.53       -5.06     42.70 o
  -5  12  13      123.23       81.30     46.85 o
  -4  12  13      120.58      126.85     45.41 o
  -3  12  13       31.43       19.42     38.15 o
  -2  12  13      522.80      584.96     53.62 o
  -1  12  13      202.71      212.59     39.16 o
   0  12  13      433.26      459.52     46.63 o
   1  12  13        7.25      -36.93     44.37 o
  -3  13  13      141.38      124.54     43.22 o
  -2  13  13      443.57      503.74     52.44 o
  -1  13  13       29.75       47.60     34.27 o
  -8   0  14        0.92     -164.34    109.56 o
  -6   0  14      322.70      392.63     56.03 o
  -4   0  14     1220.55     1186.17     69.71 o
  -2   0  14     2076.45     2122.81    102.97 o
   0   0  14      960.15     1146.23    104.98 o
   2   0  14       41.71       10.83     15.83 o
   4   0  14       58.84       59.36     28.74 o
  -9   1  14       24.69      -54.37     82.58 o
  -8   1  14       38.53     -103.73    102.89 o
  -7   1  14       16.85      -16.67    145.49 o
  -6   1  14      519.64      501.72    115.50 o
  -5   1  14       75.94       45.51     21.07 o
  -4   1  14     1113.99      998.22     44.58 o
  -3   1  14      423.39      412.47     27.34 o
  -2   1  14      472.41      459.10     28.01 o
  -1   1  14       17.74        1.63     23.04 o
   0   1  14     1741.25     1501.59     88.01 o
   1   1  14       14.34       12.89     10.98 o
   2   1  14       12.71        0.76     12.18 o
   3   1  14        5.10       11.66     15.33 o
   4   1  14      113.82       44.71     19.17 o
   5   1  14       45.91       28.64     19.95 o
  -9   2  14       17.82     -121.84    153.61 o
  -8   2  14       17.26        2.51     36.96 o
  -7   2  14        8.47      -30.54     81.23 o
  -6   2  14      500.47      474.40     39.97 o
  -5   2  14      199.69      238.65     29.06 o
  -4   2  14      348.78      335.75     26.68 o
  -3   2  14        2.40      -16.49     17.23 o
  -2   2  14     1013.83      999.15     50.91 o
  -1   2  14     1026.94     1000.44     50.82 o
   0   2  14      155.44      118.38     26.19 o
   1   2  14        6.17        6.54     16.77 o
   2   2  14      637.54       -2.20     11.33 o
   3   2  14      122.02       -7.06     19.47 o
   4   2  14       26.84       26.92     17.46 o
   5   2  14      176.98       -2.05     29.26 o
  -9   3  14       83.64       63.85    114.66 o
  -8   3  14      253.66      317.95     60.60 o
  -7   3  14      114.86      147.12     29.89 o
  -6   3  14     1964.16     2238.29    104.47 o
  -5   3  14      235.82      158.65     63.29 o
  -4   3  14        0.73      -27.26     18.18 o
  -3   3  14     1049.13     1014.44     53.04 o
  -2   3  14      608.53      578.24     38.61 o
  -1   3  14       78.09       67.41     24.28 o
   0   3  14      127.48      173.76     27.02 o
   1   3  14      561.62      610.09     46.98 o
   2   3  14      236.54      275.36     56.24 o
   3   3  14       31.43        5.78     14.74 o
   4   3  14       16.27       14.37     21.25 o
   5   3  14      131.07       31.66     22.08 o
  -9   4  14        7.87      -57.29     51.37 o
  -8   4  14       50.40       65.81     21.25 o
  -7   4  14       81.70       71.43     51.16 o
  -6   4  14     1154.16     1312.58     76.67 o
  -5   4  14      503.91      509.82     38.59 o
  -4   4  14       16.18       13.77     21.10 o
  -3   4  14       99.96       69.00     30.81 o
  -2   4  14     1489.20     1328.83     75.92 o
  -1   4  14      567.66      606.14     49.59 o
   0   4  14      310.49      318.76     42.89 o
   1   4  14       40.63        6.32     12.22 o
   3   4  14      198.56      221.00     57.91 o
   4   4  14        0.04       -0.54     18.68 o
   5   4  14      182.02      193.50     57.07 o
  -8   5  14      226.77      243.78     49.66 o
  -7   5  14      116.73      120.67     26.19 o
  -6   5  14     2386.67     2668.00    199.17 o
  -5   5  14      190.61      263.50     31.91 o
  -4   5  14       75.41       54.41     36.47 o
  -3   5  14      100.73       85.12     33.00 o
  -2   5  14     1877.70     1973.78    103.35 o
  -1   5  14      369.01      398.65     45.31 o
   0   5  14      917.67      998.71     87.48 o
   2   5  14      445.30      578.84     75.82 o
   3   5  14      189.79      195.17     58.74 o
   4   5  14       17.58       13.43     18.86 o
   5   5  14       14.66       27.66     19.21 o
  -8   6  14       29.47       51.70     18.93 o
  -7   6  14      302.32      306.91     45.62 o
  -6   6  14     1264.97     1382.56     95.05 o
  -5   6  14       90.18      141.46     45.65 o
  -4   6  14      513.03      587.75     93.94 o
  -3   6  14      639.72      661.88     57.53 o
  -2   6  14     2442.58     2322.73    118.99 o
  -1   6  14       16.52        5.41     35.53 o
   0   6  14      382.12      362.38     46.02 o
   1   6  14       96.60       86.77     41.63 o
   3   6  14      212.18      350.97     66.86 o
   4   6  14        7.83       15.46     17.89 o
  -8   7  14        7.78       56.40     31.53 o
  -7   7  14      103.93      136.93     48.22 o
  -6   7  14      888.51     1054.26     99.93 o
  -5   7  14      157.02       68.91     55.04 o
  -4   7  14       13.63       -4.12     36.32 o
  -3   7  14       24.33        7.06     32.03 o
  -2   7  14     2128.48     2204.36    151.43 o
  -1   7  14      286.65      289.07     54.88 o
   0   7  14      605.52      582.82     66.97 o
   1   7  14       21.33      -52.15     38.76 o
   2   7  14      478.63      545.93     74.98 o
   3   7  14       58.28       84.98     53.32 o
   4   7  14       48.20       98.94     57.28 o
  -7   8  14      534.51      637.23     60.44 o
  -6   8  14      489.44      507.58     61.90 o
  -5   8  14        1.03       -9.14     42.55 o
  -4   8  14      463.21      491.54     65.20 o
  -3   8  14      482.21      465.07     44.60 o
  -2   8  14     1461.14     1386.42     97.11 o
  -1   8  14       57.95       53.95     28.68 o
   0   8  14       16.49      -47.81     35.05 o
   1   8  14      242.53      328.65     49.40 o
   2   8  14      434.23      431.79     70.61 o
   3   8  14       20.93        0.39     16.50 o
   4   8  14        6.06        3.58     17.66 o
  -7   9  14       23.15       66.09     44.18 o
  -5   9  14      337.62      357.74     48.87 o
  -4   9  14       26.42        0.92     35.59 o
  -3   9  14        1.90        0.33     33.58 o
  -2   9  14      668.32      711.43     65.79 o
  -1   9  14      139.12      127.66     41.66 o
   0   9  14        6.92       -0.05     26.80 o
   1   9  14       49.21       19.52     25.61 o
   2   9  14       27.95       37.91     14.51 o
   3   9  14       29.79       -6.99     16.57 o
  -6  10  14      136.56       59.11     86.51 o
  -5  10  14        4.01       -6.69     49.29 o
  -4  10  14       11.99       48.48     38.04 o
  -3  10  14      317.49      319.87     45.05 o
  -2  10  14      762.27      827.81     56.83 o
  -1  10  14       47.67       50.12     30.43 o
   0  10  14        2.95        2.62     28.44 o
   1  10  14      611.70      674.46     49.77 o
   2  10  14        6.23      -50.65     38.78 o
  -5  11  14      985.96     1105.34     77.92 o
  -4  11  14       44.02       22.29     40.41 o
  -3  11  14      238.48      335.82     44.86 o
  -2  11  14        7.12       20.17     35.44 o
  -1  11  14      590.77      587.37     48.41 o
   0  11  14      239.30      201.54     38.90 o
   1  11  14       43.26        5.69     30.33 o
  -3  12  14      338.03      327.71     48.43 o
  -2  12  14       57.04       58.71     38.86 o
  -1  12  14      660.63      703.83     54.97 o
  -7   0  15      344.86      323.05     31.03 o
  -5   0  15      872.98     1008.45     66.67 o
  -3   0  15     1795.92     1675.74    164.34 o
  -1   0  15      272.46      193.76     32.84 o
   1   0  15     1270.89      980.84     96.23 o
   3   0  15       15.91       19.99     25.62 o
   5   0  15      243.00       53.53     38.11 o
  -8   1  15      101.06      -87.92    150.28 o
  -7   1  15      701.05      880.79    152.47 o
  -6   1  15       32.12       24.93     24.47 o
  -5   1  15      384.75      382.40     30.19 o
  -4   1  15        4.28        6.24     19.49 o
  -3   1  15      746.43      799.93     38.95 o
  -2   1  15        2.13       -3.08     17.35 o
  -1   1  15        2.63       12.71     55.53 o
   0   1  15      121.53      175.52     27.56 o
   1   1  15      189.83      163.60     34.87 o
   2   1  15        0.49        2.37     13.11 o
   3   1  15        0.99        7.52     17.30 o
   4   1  15       14.02       -1.31     23.14 o
   5   1  15        2.59       44.32     27.07 o
  -8   2  15       11.30       -5.24     44.86 o
  -7   2  15      588.66      832.38     78.63 o
  -6   2  15        2.33        1.46     20.37 o
  -5   2  15      116.33      111.14     25.40 o
  -4   2  15       32.24      -26.01     19.72 o
  -3   2  15     1233.48     1263.51     51.05 o
  -2   2  15     1221.43     1262.56     60.47 o
  -1   2  15       42.99       39.51     24.57 o
   0   2  15       39.92       54.32     25.52 o
   1   2  15     1220.29     1106.63     88.26 o
   2   2  15       20.22      -16.10     10.73 o
   3   2  15        8.06       11.07     17.74 o
   4   2  15       42.27        7.64     23.41 o
  -8   3  15      383.75      554.67     71.43 o
  -7   3  15     1543.26     1896.03    115.31 o
  -6   3  15      349.43      505.45     63.02 o
  -5   3  15       15.41       11.86     13.79 o
  -4   3  15       17.67       25.45     20.19 o
  -3   3  15     1391.09     1322.35     76.76 o
  -2   3  15       79.11       76.51     29.30 o
  -1   3  15       18.75       32.87     30.51 o
   0   3  15     1015.59     1051.25     71.14 o
   1   3  15      312.93      379.04     72.28 o
   2   3  15       97.21      107.27     49.36 o
   3   3  15       50.30       19.64     20.42 o
   4   3  15       78.04       22.29     26.25 o
  -8   4  15        7.87       86.64     23.09 o
  -7   4  15      676.28      788.38     94.15 o
  -6   4  15       10.55       44.44     60.40 o
  -5   4  15      331.43      379.51     49.67 o
  -4   4  15       16.09       33.83     22.15 o
  -3   4  15     1236.00     1180.04     73.54 o
  -2   4  15      617.10      712.98     55.30 o
  -1   4  15       88.11       82.22     32.41 o
   0   4  15       92.34       81.59     36.72 o
   1   4  15     1453.27     1863.36    102.55 o
   2   4  15       27.10       72.91     50.62 o
   3   4  15        2.91       -5.60     20.22 o
   4   4  15      195.22      232.87     59.15 o
  -8   5  15       86.69       96.75     29.26 o
  -7   5  15     1891.28     2117.05    194.86 o
  -6   5  15      565.76      675.76     74.78 o
  -5   5  15      101.74       91.99     28.02 o
  -4   5  15      112.60      125.70     25.82 o
  -3   5  15     2225.25     2266.06    116.94 o
  -2   5  15      453.98      502.33     49.17 o
  -1   5  15       35.06       -3.74     32.47 o
   0   5  15      368.69      406.07     48.45 o
   1   5  15      392.88      590.25     57.36 o
   2   5  15       76.52      149.76     55.61 o
   3   5  15      123.14      289.94     64.99 o
   4   5  15       38.76       26.45     21.79 o
  -7   6  15      376.21      374.34     63.16 o
  -6   6  15       78.64       64.67     48.93 o
  -5   6  15      556.86      697.54     86.75 o
  -4   6  15      266.29      213.95     45.04 o
  -3   6  15     1699.57     1570.34     92.03 o
  -2   6  15        3.76       13.99     34.44 o
  -1   6  15      167.78      138.73     37.49 o
   0   6  15       25.54       -5.34     36.25 o
   1   6  15     1069.90     1499.48     90.86 o
   2   6  15      244.23      360.55     69.57 o
   3   6  15        0.86      -27.18     33.33 o
  -7   7  15      992.73     1152.08     90.98 o
  -6   7  15      398.77      499.10     65.02 o
  -5   7  15        9.48      -46.43     43.91 o
  -4   7  15      398.80      423.56     55.39 o
  -3   7  15     1188.50     1268.74     82.67 o
  -2   7  15      342.88      381.81     47.35 o
  -1   7  15      116.28      126.01     37.62 o
   0   7  15       29.97      -12.63     35.57 o
   1   7  15      355.77      394.18     51.73 o
   2   7  15        0.95       -7.57     29.26 o
   3   7  15       15.17        9.57     19.15 o
  -6   8  15        1.46      -43.78     46.02 o
  -5   8  15       22.81       21.65     61.76 o
  -4   8  15      514.08      474.63     56.41 o
  -3   8  15      983.51     1040.22     77.25 o
  -2   8  15      125.84      157.97     42.19 o
  -1   8  15       37.85       42.14     37.34 o
   0   8  15       69.21       96.01     41.26 o
   1   8  15      303.82      377.54     51.62 o
   2   8  15       84.85       62.18     31.24 o
  -6   9  15      226.97      137.20    152.16 o
  -5   9  15      151.81      221.99     49.81 o
  -4   9  15       54.15       28.80     65.30 o
  -3   9  15      164.10      177.43     45.53 o
  -2   9  15      165.62      156.78     43.81 o
  -1   9  15      152.96      238.29     47.31 o
   0   9  15       17.97       39.68     41.68 o
   1   9  15       14.10        6.08     42.44 o
   2   9  15       49.53        6.01     46.09 o
  -5  10  15       82.18      117.78     59.83 o
  -4  10  15      495.56      565.70     53.83 o
  -3  10  15      337.59      329.47     50.69 o
  -2  10  15       33.53       79.08     41.61 o
  -1  10  15        2.21       -8.47     40.58 o
   0  10  15      827.95      865.57     70.15 o
   1  10  15      136.42      150.51     47.69 o
  -3  11  15       26.04       47.13     38.61 o
  -2  11  15      225.24      210.82     40.54 o
  -1  11  15       28.49       45.72     42.78 o
  -8   0  16      469.42      300.15    148.10 o
  -4   0  16      652.30      611.85     49.84 o
  -2   0  16       19.42       -9.76     25.46 o
   0   0  16     3025.57     2834.01    209.12 o
   2   0  16        4.94       -5.62     22.29 o
   4   0  16      138.68       37.49     42.28 o
  -8   1  16      929.37      988.19    118.85 o
  -7   1  16       31.53       77.48     56.03 o
  -6   1  16       15.92       -2.58     28.61 o
  -5   1  16       54.95       69.88     23.08 o
  -4   1  16      611.90      660.07     36.78 o
  -3   1  16       33.12       23.94     19.91 o
  -2   1  16       39.74       52.88     20.26 o
  -1   1  16      147.11      190.29     30.75 o
   0   1  16      733.23      858.61     56.76 o
   1   1  16        5.02      -54.99     36.66 o
   2   1  16        2.68        9.51     14.44 o
   3   1  16        6.23       -6.69     20.30 o
   4   1  16       20.83       37.08     28.36 o
  -8   2  16      221.74       67.90    125.18 o
  -7   2  16       20.25       25.51     91.44 o
  -6   2  16       39.64       56.95     17.31 o
  -5   2  16       17.69       19.88     27.87 o
  -4   2  16      668.60      691.05     38.13 o
  -3   2  16      349.21      446.42     30.09 o
  -2   2  16        9.06        1.41     24.87 o
  -1   2  16       56.18       30.55     27.17 o
   0   2  16     1439.58     1689.37     93.79 o
   1   2  16       80.42       38.23     58.22 o
   2   2  16        0.94       -2.60     19.44 o
   3   2  16        2.27       -0.84     27.28 o
   4   2  16      407.30       25.20     35.83 o
  -7   3  16      282.39      346.05     27.01 o
  -6   3  16       88.62       82.89     43.83 o
  -5   3  16       12.95        4.83     26.18 o
  -4   3  16     1429.68     1493.87     67.42 o
  -3   3  16      108.51      174.97     25.58 o
  -2   3  16        1.88      -41.44     27.63 o
  -1   3  16      796.08      900.71     62.87 o
   0   3  16      387.72      521.83     51.24 o
   1   3  16       12.54       -8.71     66.55 o
   2   3  16      107.81      218.71     57.49 o
   3   3  16        4.40        0.93     24.20 o
  -7   4  16       39.82      178.84     88.52 o
  -6   4  16        6.99      -27.43     44.15 o
  -5   4  16        9.33        2.33     24.30 o
  -4   4  16     1097.90     1133.06     56.99 o
  -3   4  16      247.21      192.85     36.17 o
  -2   4  16        2.37      -21.51     30.52 o
  -1   4  16      131.32       98.14     34.83 o
   0   4  16      524.80      724.27    101.23 o
   1   4  16       13.98       -0.61     34.81 o
   2   4  16        6.90        8.61     19.21 o
   3   4  16       82.57      126.02     61.66 o
  -7   5  16      434.79      487.14     66.51 o
  -6   5  16      103.57       39.08     48.29 o
  -5   5  16      264.59      334.31     52.75 o
  -4   5  16     2077.03     2208.45     90.20 o
  -3   5  16      217.07      214.86     39.79 o
  -2   5  16       37.71       -1.90     31.82 o
  -1   5  16       58.88       62.52     38.95 o
   0   5  16      198.00      271.66     44.04 o
   1   5  16       55.75       59.39     52.49 o
   2   5  16      296.36      486.78     75.19 o
   3   5  16       57.79       93.11     61.66 o
  -7   6  16        0.94       28.37     49.99 o
  -6   6  16        2.21      -20.19     44.08 o
  -5   6  16      145.76      110.94     48.64 o
  -4   6  16     1057.58     1086.51    123.93 o
  -3   6  16        0.20       32.88     34.58 o
  -2   6  16       91.23      100.56     35.08 o
  -1   6  16       28.33       30.06     36.98 o
   0   6  16      438.03      548.14     55.18 o
   1   6  16       30.75       13.17     37.47 o
   2   6  16        7.38       41.32     43.84 o
  -6   7  16      111.13      129.65     62.90 o
  -5   7  16      335.83      395.88     64.67 o
  -4   7  16      703.07      810.98     68.77 o
  -3   7  16      315.73      353.18     48.06 o
  -2   7  16        0.84       -5.77     33.96 o
  -1   7  16      138.20      172.08     42.92 o
   0   7  16      306.79      418.74     51.73 o
   1   7  16       18.30        1.26     55.20 o
   2   7  16       30.19       10.59     54.88 o
  -5   8  16      310.56      323.79     54.24 o
  -4   8  16      206.82      196.98     48.46 o
  -3   8  16       23.39       20.80     37.07 o
  -2   8  16      138.07      145.23     43.51 o
  -1   8  16       16.56       35.82     38.95 o
   0   8  16      361.68      431.03     53.38 o
   1   8  16       12.96       11.45     44.64 o
  -4   9  16       51.03       56.05     42.81 o
  -3   9  16      268.83      286.83    107.37 o
  -2   9  16        3.52      -17.99     38.42 o
  -1   9  16        9.24      -13.49     39.76 o
   0   9  16      121.98      141.52     47.26 o
  -7   0  17       55.70      244.33     28.95 o
  -5   0  17        5.59        4.59     31.33 o
  -3   0  17       79.41       65.86     29.62 o
  -1   0  17     1950.46     2017.11    105.05 o
   1   0  17        2.46       -7.29     74.36 o
   3   0  17      218.55        1.67     35.83 o
  -7   1  17       35.09       66.02     55.61 o
  -6   1  17        6.01      -10.72     26.70 o
  -5   1  17      174.90      222.34     28.28 o
  -4   1  17       14.91       -7.77     20.51 o
  -3   1  17      158.05      125.25     22.06 o
  -2   1  17        5.73      -33.12     27.60 o
  -1   1  17     1038.24     1186.03     61.62 o
   0   1  17       22.69       78.84     30.29 o
   1   1  17       17.41       24.16     39.04 o
   2   1  17       81.52      -43.74     67.69 o
   3   1  17      123.26        4.17     33.12 o
  -7   2  17       74.58      195.75     41.76 o
  -6   2  17        8.04      -21.77     28.29 o
  -5   2  17      202.07      197.31     35.19 o
  -4   2  17        4.95       22.28     23.90 o
  -3   2  17       20.26      -13.38     21.32 o
  -2   2  17       11.98      -14.35     23.46 o
  -1   2  17      907.20      946.53     65.90 o
   0   2  17      125.88      112.41     35.72 o
   1   2  17        1.07      -42.44     48.53 o
   2   2  17       23.39       20.33     41.04 o
  -7   3  17      146.22      280.14     51.66 o
  -6   3  17       50.51       29.90     53.84 o
  -5   3  17     1166.55     1312.40     65.02 o
  -4   3  17      101.24      129.46     26.40 o
  -3   3  17       15.65       29.57     23.32 o
  -2   3  17       43.43        7.31     33.13 o
  -1   3  17      279.77      310.42     43.00 o
   0   3  17        0.25      -45.05     34.51 o
   1   3  17       15.81      -14.11     35.72 o
   2   3  17      101.61      120.80     75.82 o
  -6   4  17       62.66       60.01     46.62 o
  -5   4  17      958.27     1056.32     58.35 o
  -4   4  17        7.20       -1.36     24.26 o
  -3   4  17        0.01       -7.63     30.57 o
  -2   4  17       39.62       52.90     34.57 o
  -1   4  17      228.76      211.28     39.94 o
   0   4  17        5.53      -45.91     34.48 o
   1   4  17        2.77      -45.64     60.51 o
   2   4  17        0.30      -86.91     70.93 o
  -6   5  17       62.21      101.14     49.08 o
  -5   5  17     1448.56     1575.87     99.88 o
  -4   5  17      279.31      298.28     32.70 o
  -3   5  17        1.85        2.63     33.03 o
  -2   5  17       12.89       17.05     34.45 o
  -1   5  17       74.83       70.82     36.42 o
   0   5  17      120.97      137.97     41.16 o
   1   5  17       17.91      -26.77     79.25 o
   2   5  17        5.52      -86.52     64.05 o
  -5   6  17      601.99      713.89     70.04 o
  -4   6  17       48.21       78.17     27.32 o
  -3   6  17        7.91       12.19     34.00 o
  -2   6  17       45.60       62.28     35.32 o
  -1   6  17      130.45      175.89     41.99 o
   0   6  17        7.48       -1.59     37.45 o
   1   6  17        3.83       -0.17     44.56 o
  -5   7  17      458.36      522.34     63.12 o
  -4   7  17      285.26      317.71     51.20 o
  -3   7  17       59.80       20.66     35.02 o
  -2   7  17       17.19        4.06     37.14 o
  -1   7  17      241.42      271.81     47.65 o
   0   7  17       99.42      161.88     45.06 o
  -3   8  17       13.92       -7.39     38.91 o
  -2   8  17       58.40       78.33     43.59 o
  -1   8  17      232.10      269.88     49.06 o
  -6   0  18      196.24      339.66    114.14 o
  -4   0  18       42.66        9.46     31.45 o
  -2   0  18      859.11      892.57     74.57 o
   0   0  18       98.22      189.62     40.20 o
  -6   1  18      922.23     1131.39     63.00 o
  -5   1  18        2.17        0.95     23.17 o
  -4   1  18        0.95      -31.83     21.22 o
  -3   1  18       83.93       35.39     24.84 o
  -2   1  18     1184.09     1444.76     67.35 o
  -1   1  18        2.77      -24.22     24.93 o
   0   1  18       85.86      199.74     42.23 o
   1   1  18      113.49      116.35     45.06 o
  -6   2  18      291.22      364.99     39.98 o
  -5   2  18       25.83       42.52     27.45 o
  -4   2  18       17.39       14.04     24.82 o
  -3   2  18       25.47       19.49     24.23 o
  -2   2  18      584.16      711.77     45.03 o
  -1   2  18        7.63       20.53     33.36 o
   0   2  18        4.63      -17.85     38.40 o
   1   2  18        0.12       14.28     43.32 o
  -5   3  18       30.82       33.18     26.73 o
  -4   3  18        0.12      -17.35     23.62 o
  -3   3  18      180.01      179.20     28.68 o
  -2   3  18      368.06      444.42     74.36 o
  -1   3  18        0.23       11.46     34.48 o
   0   3  18        0.30       -2.20     40.26 o
   1   3  18      191.87      202.52     49.22 o
  -5   4  18        9.57       62.13     28.95 o
  -4   4  18        8.17      -36.55     24.37 o
  -3   4  18       73.18      117.35     26.99 o
  -2   4  18      318.03      328.68     61.13 o
  -1   4  18       91.60       63.23     34.71 o
   0   4  18       30.65       31.42     40.73 o
  -4   5  18        4.63       -4.18     26.27 o
  -3   5  18        6.31      -12.87     34.30 o
  -2   5  18       76.76      114.35     37.47 o
  -1   5  18       25.67       19.53     35.31 o
   0   5  18       43.62       23.46     43.43 o
  -3   6  18      124.04      149.75     39.61 o
  -2   6  18      181.60      170.27     41.08 o
  -3   0  19       74.30      109.05     37.43 o
  -1   0  19      174.08      253.70     54.58 o
  -4   1  19       83.10       56.24     27.25 o
  -3   1  19      751.19      888.31     50.97 o
  -2   1  19        0.46        0.83     25.89 o
  -1   1  19       57.71       35.41     27.54 o
  -3   2  19      203.29      211.40     31.53 o
  -2   2  19      136.40      147.51     29.22 o
 
